# Supplementary material for: Circulating fatty acids and risk of gastrointestinal cancer in the UK Biobank
Source: Front Nutr. 2026 Mar 17;13:1803406. doi: 10.3389/fnut.2026.1803406 (PMC13035488; doi:10.3389/fnut.2026.1803406)
Supplement: Supplementary file 2 [file Table_2.xlsx]

## Sheet: Title
Title
Contents Table 1: The information of GWAS data of lipoprotein subclasses and gastrointestinal cancers Table 2: SNP Information between lipoprotein subclasses and gastrointestinal cancers Table 3: Detailed results of MR analysis Table 4: Heterogeneity results of MR analysis results between lipoprotein subclasses and gastrointestinal cancers Table 5: MR-Egger Regression Intercept Analysis Results o…

## Sheet: Table 1
Table 1: The information of GWAS data of lipoprotein subclasses and gastrointestinal cancers
GWAS ID	Trait	Year	Sample size	Number of SNPs
Exposure
ebi-a-GCST90092816	Docosahexaenoic acid levels	2022	115006	11590399
ebi-a-GCST90092817	Ratio of docosahexaenoic acid to total fatty acid levels	2022	115006	11590399
ebi-a-GCST90092880	Linoleic acid levels	2022	115006	11590399
ebi-a-GCST90092881	Ratio of linoleic acid to total fatty acids	2022	115006	11590399
met-d-MUFA	Monounsaturated fatty acids	2020	114999	12321875
ebi-a-GCST90092929	Ratio of monounsaturated fatty acids to total fatty acids	2022	115006	11590399
ebi-a-GCST90092931	Omega-3 fatty acid levels	2022	115006	11590399
ebi-a-GCST90092932	Ratio of omega-3 fatty acids to total fatty acids	2022	115006	11590399
ebi-a-GCST90092933	Omega-6 fatty acid levels	2022	115006	11590399
ebi-a-GCST90092934	Ratio of omega-6 fatty acids to omega-3 fatty acids	2022	115006	11590399
ebi-a-GCST90092935	Ratio of omega-6 fatty acids to total fatty acids	2022	115006	11590399
met-d-PUFA	Polyunsaturated fatty acids	2020	114999	12321875
ebi-a-GCST90092940	Ratio of polyunsaturated fatty acids to monounsaturated fatty acids	2022	115006	11590399
ebi-a-GCST90092941	Ratio of polyunsaturated fatty acids to total fatty acids	2022	115006	11590399
met-d-SFA	Saturated fatty acids	2020	114999	12321875
ebi-a-GCST90092981	Ratio of saturated fatty acids to total fatty acids	2022	115006	11590399
met-d-Total_FA	Total fatty acids	2020	114999	12321875
Outcome
ebi-a-GCST90018808	Colorectal cancer	2021	470002	24182361
ebi-a-GCST90018893	Pancreatic cancer	2021	476245	24195229
ieu-b-4960	Esophageal cancer	2021	372756	8970465
ebi-a-GCST90018849	Gastric cancer	2021	476116	24188662
ieu-b-4915	Liver cancer	2021	372366	7687713

## Sheet: Table 2
Table 2: SNP Information between lipoprotein subclasses and gastrointestinal cancers
Exposure	Outcome	SNP	chr	pos	effect_allele.exposure	other_allele.exposure	beta.exposure	se.exposure	pval.exposure	beta.outcome	se.outcome	pval.outcome	Fvalue
DHA	Liver cancer	rs1065853	19	45413233	T	G	-0.0757245	0.00723569	1.20005e-25	-0.000145751	0.000130926	0.27	97.7949
DHA	Liver cancer	rs11122450	1	230301811	G	T	0.0221396	0.00402326	3.69999e-08	-6.25677e-05	7.29571e-05	0.39	26.7903
DHA	Liver cancer	rs112875651	8	126506694	A	G	-0.0492908	0.00407289	1e-33	-1.42418e-05	7.36993e-05	0.85	133.383
DHA	Liver cancer	rs11681659	2	136820960	T	C	-0.0305945	0.00432797	1.59993e-12	1.67847e-05	7.8177e-05	0.83	43.7519
DHA	Liver cancer	rs12226389	11	61823723	C	T	-0.0465234	0.0050687	4.40048e-20	0.000193786	9.67459e-05	0.0449997	75.3627
DHA	Liver cancer	rs1260326	2	27730940	C	T	-0.0478469	0.00400686	7.19946e-33	-7.734e-05	7.25549e-05	0.29	126.083
DHA	Liver cancer	rs12872990	13	55958335	G	A	-0.0247993	0.00450626	3.69999e-08	9.17548e-05	8.01431e-05	0.25	29.3218
DHA	Liver cancer	rs145391587	8	19820933	C	A	0.036602	0.00651709	2e-08	-0.000185733	0.000117862	0.12	27.8042
DHA	Liver cancer	rs149820547	11	61983775	G	T	-0.0574582	0.00980643	4.70002e-09	5.75235e-05	0.000179272	0.75	30.6347
DHA	Liver cancer	rs1560390	15	58580781	C	T	-0.04996	0.00476181	9.3994e-26	-0.000119052	8.60962e-05	0.17	98.4954
DHA	Liver cancer	rs16940904	17	44186063	T	C	-0.0389871	0.00470419	1.20005e-16	4.16552e-05	8.47922e-05	0.62	61.2963
DHA	Liver cancer	rs1800978	9	107667147	G	C	-0.0348568	0.00597501	5.39995e-09	7.30837e-05	9.65404e-05	0.450001	30.3614
DHA	Liver cancer	rs273912	5	131661349	T	G	0.0260377	0.00430356	1.40001e-09	2.85596e-05	7.79129e-05	0.709999	32.3061
DHA	Liver cancer	rs2807967	10	22251380	C	T	0.0252475	0.0043751	7.90005e-09	9.85225e-05	7.93444e-05	0.21	29.6863
DHA	Liver cancer	rs2853968	6	31381351	G	A	0.0245504	0.00400283	8.60003e-10	0.000113036	7.2289e-05	0.12	33.3693
DHA	Liver cancer	rs312939	2	21410404	A	G	0.0387576	0.00454227	1.39991e-17	-0.0001753	8.23856e-05	0.0329997	64.3903
DHA	Liver cancer	rs3764261	16	56994528	A	C	0.0387914	0.00418724	1.99986e-20	-3.24961e-05	7.60526e-05	0.67	75.9109
DHA	Liver cancer	rs4860987	4	69491284	T	A	0.0382907	0.00473652	6.29941e-16	-7.04208e-05	8.56353e-05	0.41	64.6946
DHA	Liver cancer	rs525028	11	116705516	A	G	-0.0300942	0.00432096	3.29989e-12	-9.29492e-06	7.84525e-05	0.91	43.0337
DHA	Liver cancer	rs55891451	10	96728169	C	A	0.03156	0.00490048	1.2e-10	-7.61159e-05	8.88095e-05	0.39	36.9029
DHA	Liver cancer	rs638714	1	62920029	T	G	-0.0376253	0.00413673	9.3994e-20	0.000110589	7.4406e-05	0.14	73.7249
DHA	Liver cancer	rs660240	1	109817838	C	T	0.0431485	0.00477367	1.59993e-19	-3.01754e-06	8.65581e-05	0.97	72.3911
DHA	Liver cancer	rs673335	11	75450576	C	T	-0.056988	0.00535167	1.80011e-26	9.42774e-06	9.71565e-05	0.92	100.356
DHA	Liver cancer	rs72789541	16	15132108	A	T	-0.07999	0.00430253	3.80014e-77	-3.64468e-05	7.76335e-05	0.64	307.479
DHA	Liver cancer	rs73045691	19	45440529	A	G	0.0291655	0.00447328	7.00003e-11	0.000103144	8.11606e-05	0.2	41.4326
DHA	Liver cancer	rs73109460	7	44785800	A	G	-0.0352118	0.00599671	4.30002e-09	1.61565e-05	0.000107996	0.88	30.9029
DHA	Liver cancer	rs7570469	2	79709354	T	C	-0.0231794	0.00416009	2.5e-08	0.000125586	7.54536e-05	0.0959997	27.3521
DHA	Liver cancer	rs78689694	11	126234820	C	G	0.0405572	0.00577456	2.19989e-12	5.15003e-05	0.000105192	0.62	43.7435
DHA	Liver cancer	rs7924036	10	65191645	T	G	0.0346448	0.00392031	9.79941e-19	-1.20232e-05	7.10621e-05	0.87	69.054
DHA	Liver cancer	rs9304381	18	47158234	T	C	0.0496313	0.00509088	1.9002e-22	-6.0327e-05	9.25661e-05	0.51	84.2562
DHA	Liver cancer	rs9987289	8	9183358	G	A	0.0564948	0.00682548	1.29987e-16	-5.25849e-05	0.000123564	0.67	60.6599
DHA/FA	Liver cancer	rs10127775	1	230295789	T	A	0.0310253	0.00408507	3.10027e-14	-4.18876e-05	7.27694e-05	0.56	52.9047
DHA/FA	Liver cancer	rs11681659	2	136820960	T	C	-0.0272708	0.00440326	5.89997e-10	1.67847e-05	7.8177e-05	0.83	34.7593
DHA/FA	Liver cancer	rs11998606	8	10684139	T	C	-0.026821	0.00416786	1.2e-10	1.46763e-06	7.33584e-05	0.98	39.7927
DHA/FA	Liver cancer	rs12226389	11	61823723	C	T	-0.0458809	0.00515924	6.00067e-19	0.000193786	9.67459e-05	0.0449997	73.2942
DHA/FA	Liver cancer	rs16940904	17	44186063	T	C	-0.038921	0.00478564	4.19952e-16	4.16552e-05	8.47922e-05	0.62	61.0885
DHA/FA	Liver cancer	rs1800588	15	58723675	T	C	0.0677672	0.0048429	1.69981e-44	5.03853e-05	8.61715e-05	0.56	178.865
DHA/FA	Liver cancer	rs195445	11	61744342	T	C	-0.0298494	0.00430545	4.10015e-12	-4.47926e-05	7.68174e-05	0.56	43.9752
DHA/FA	Liver cancer	rs2081194	19	49263477	C	G	0.0246579	0.00418282	3.69999e-09	-3.07148e-05	7.42592e-05	0.68	33.5357
DHA/FA	Liver cancer	rs2294919	22	44342325	T	C	-0.0269599	0.00463855	6.19998e-09	-2.50495e-05	8.24609e-05	0.760001	31.1808
DHA/FA	Liver cancer	rs272888	5	131665423	C	T	0.0252022	0.00437739	8.50002e-09	2.90283e-05	7.79107e-05	0.709999	30.2727
DHA/FA	Liver cancer	rs328	8	19819724	G	C	0.0925597	0.00662615	2.39994e-44	-0.000185784	0.000117826	0.11	178.069
DHA/FA	Liver cancer	rs3826688	19	45418961	C	T	-0.0234083	0.00419386	2.39999e-08	-6.40606e-05	7.46659e-05	0.39	29.0116
DHA/FA	Liver cancer	rs508049	11	68675497	T	C	-0.0976913	0.00929247	7.50067e-26	-0.000100727	0.000165954	0.54	102.855
DHA/FA	Liver cancer	rs58411334	11	75467350	T	G	-0.0377501	0.00684407	3.50002e-08	6.07843e-05	0.000122138	0.62	27.867
DHA/FA	Liver cancer	rs61886804	10	96749936	G	T	0.0277284	0.00498419	2.59998e-08	-0.000101561	8.88277e-05	0.25	28.3274
DHA/FA	Liver cancer	rs6452788	5	87712913	A	G	0.0265588	0.004674	1.29999e-08	6.86085e-05	8.32489e-05	0.41	29.5968
DHA/FA	Liver cancer	rs676210	2	21231524	A	G	0.0362521	0.00491785	1.69981e-13	1.66452e-05	8.78248e-05	0.85	49.4244
DHA/FA	Liver cancer	rs72789541	16	15132108	A	T	-0.0796479	0.00437718	5.50047e-74	-3.64468e-05	7.76335e-05	0.64	304.848
DHA/FA	Liver cancer	rs7924036	10	65191645	T	G	0.045521	0.00398747	3.50026e-30	-1.20232e-05	7.10621e-05	0.87	119.269
DHA/FA	Liver cancer	rs9563335	13	56069705	G	A	-0.0446766	0.00775963	8.50002e-09	-1.83688e-06	0.000138023	0.99	54.7804
DHA/FA	Liver cancer	rs964184	11	116648917	C	G	0.0691171	0.00586382	4.60045e-32	6.36762e-05	0.000104314	0.54	126.654
FA	Liver cancer	rs1002687	1	62963737	A	G	0.0956754	0.00427945	1.39959e-115	-0.000123672	7.43015e-05	0.0959997	484.249
FA	Liver cancer	rs102275	11	61557803	C	T	-0.0249637	0.00428425	1.79999e-09	1.88451e-05	7.43622e-05	0.8	32.6061
FA	Liver cancer	rs10455872	6	161010118	G	A	-0.133182	0.00759001	4.79954e-71	0.000251824	0.000131763	0.0560003	297.547
FA	Liver cancer	rs1052248	6	31556581	A	T	0.0331655	0.00468347	2.39999e-10	-9.98789e-05	8.10619e-05	0.22	48.4462
FA	Liver cancer	rs10810374	9	15306292	C	A	0.027923	0.00477267	2.30001e-09	0.000184019	8.26536e-05	0.0259998	33.5091
FA	Liver cancer	rs10884966	10	112185596	A	G	-0.0239557	0.00430875	1.29999e-08	4.78441e-06	7.46277e-05	0.95	29.8617
FA	Liver cancer	rs11076175	16	57006378	G	A	-0.0446946	0.00536544	5.79963e-17	-7.28601e-05	9.30764e-05	0.43	67.5242
FA	Liver cancer	rs1128249	2	165528624	T	G	-0.0283834	0.0041958	4.60045e-12	-0.000147442	7.27421e-05	0.0430002	44.1789
FA	Liver cancer	rs11429307	5	55857025	G	GT	-0.0340345	0.00522165	8.00018e-11	-1.67911e-05	9.06398e-05	0.85	41.2634
FA	Liver cancer	rs11895352	2	20367135	T	C	-0.0306453	0.00411024	3.69999e-14	3.88985e-05	7.11867e-05	0.58	53.8933
FA	Liver cancer	rs12208357	6	160543148	T	C	0.0544423	0.00805375	2.99985e-12	0.000121866	0.000139509	0.38	44.3843
FA	Liver cancer	rs1260326	2	27730940	C	T	-0.105262	0.00418561	5.49541e-142	-7.734e-05	7.25549e-05	0.29	612.768
FA	Liver cancer	rs13108218	4	3443931	G	A	-0.0350121	0.00424122	1.9002e-17	6.78253e-05	7.3517e-05	0.36	66.7674
FA	Liver cancer	rs142158911	19	11190534	A	G	-0.0702936	0.00641988	2.70023e-28	0.000161969	0.000111803	0.15	117.27
FA	Liver cancer	rs142385484	19	50016759	T	C	-0.0337329	0.0058485	2.80001e-09	1.75285e-05	0.000101474	0.86	32.9033
FA	Liver cancer	rs1471251	4	87976359	T	A	0.0265429	0.00420437	2.39999e-10	-4.76801e-05	7.28187e-05	0.51	38.8074
FA	Liver cancer	rs1561748	8	19733244	C	G	-0.0273032	0.00499581	1.6e-08	-0.000132104	8.64269e-05	0.13	33.6012
FA	Liver cancer	rs1890896	10	93641757	C	T	-0.0212848	0.00410856	4.20001e-08	3.2975e-05	7.12597e-05	0.64	25.9765
FA	Liver cancer	rs2000999	16	72108093	A	G	0.0307415	0.00523262	2.30001e-09	-6.81044e-05	9.04018e-05	0.450001	33.2703
FA	Liver cancer	rs2126259	8	9185146	C	T	0.0682732	0.0068035	8.60003e-24	-0.000150526	0.000117878	0.2	97.2791
FA	Liver cancer	rs2156552	18	47181668	T	A	0.0573396	0.00534276	1.10002e-26	-0.000101198	9.30032e-05	0.28	110.831
FA	Liver cancer	rs2326077	8	59385919	T	C	-0.0290739	0.00433952	1.39991e-11	4.80419e-05	7.5181e-05	0.52	43.4376
FA	Liver cancer	rs2478236	10	94809609	A	G	-0.024615	0.00418259	1.79999e-10	3.28651e-05	7.23219e-05	0.649999	33.5586
FA	Liver cancer	rs261290	15	58678720	C	T	-0.101643	0.00431779	4.39542e-124	-0.000128708	7.48451e-05	0.0850002	539.724
FA	Liver cancer	rs2737245	8	116658583	T	G	-0.0273167	0.00457622	3.40001e-09	-0.0001326	7.94483e-05	0.0949992	34.5031
FA	Liver cancer	rs2740488	9	107661742	C	A	-0.0405969	0.00465206	1.29987e-17	2.87401e-05	8.05617e-05	0.719999	73.9351
FA	Liver cancer	rs2894196	6	31230111	A	T	0.0482976	0.00870023	3.59998e-09	9.676e-06	0.000151778	0.95	29.9213
FA	Liver cancer	rs328	8	19819724	G	C	-0.0935988	0.00680096	2.39994e-44	-0.000185784	0.000117826	0.11	182.086
FA	Liver cancer	rs3812316	7	73020337	G	C	-0.0953505	0.00610221	1.10002e-54	-2.0856e-05	0.000106277	0.84	235.816
FA	Liver cancer	rs3829125	10	5247784	G	C	-0.0355698	0.00568206	2.59998e-10	-0.000151639	9.851e-05	0.12	37.9793
FA	Liver cancer	rs3846663	5	74655726	T	C	0.0327904	0.00423158	6.89922e-15	3.08303e-05	7.33799e-05	0.67	57.922
FA	Liver cancer	rs4564803	2	21205502	T	G	-0.0618056	0.00487019	3.90032e-38	8.24541e-05	8.465e-05	0.33	154.929
FA	Liver cancer	rs4704834	5	156443066	G	A	0.0455628	0.00427368	1e-27	9.02681e-05	7.42388e-05	0.22	109.561
FA	Liver cancer	rs4860948	4	69340991	A	T	0.0277274	0.00478113	5.19996e-09	-3.81071e-05	8.28526e-05	0.649999	32.6584
FA	Liver cancer	rs534417	1	23784965	G	A	0.0406902	0.00617429	2.29985e-11	2.72008e-05	0.000107317	0.8	41.6636
FA	Liver cancer	rs60960031	2	21530659	A	G	-0.0278871	0.00418174	9.79941e-12	0.000115246	7.26097e-05	0.11	43.0443
FA	Liver cancer	rs62222988	21	40569508	C	T	0.0220704	0.00424587	3.89996e-08	-1.98666e-05	7.35661e-05	0.79	26.2321
FA	Liver cancer	rs632057	6	139834012	G	T	-0.0282063	0.00423575	1.29999e-10	-7.85544e-05	7.34608e-05	0.28	42.774
FA	Liver cancer	rs633695	15	58725839	G	A	0.0751319	0.00452046	3.80014e-62	9.49234e-05	7.83907e-05	0.23	269.216
FA	Liver cancer	rs660240	1	109817838	C	T	0.0415388	0.00498637	4.90004e-17	-3.01754e-06	8.65581e-05	0.97	67.0805
FA	Liver cancer	rs6602911	13	114547372	T	C	0.0290301	0.0042668	1.69981e-11	-9.16716e-05	7.40062e-05	0.22	44.6793
FA	Liver cancer	rs72997616	11	75474195	A	C	-0.049584	0.00705208	1.99986e-12	3.05411e-05	0.000122221	0.8	48.2062
FA	Liver cancer	rs7973253	12	109878115	G	A	0.0275896	0.0042588	3.59998e-11	-0.000104306	7.36539e-05	0.16	40.6975
FA	Liver cancer	rs7979473	12	121423659	G	A	-0.0304932	0.00424275	7.50067e-13	4.5527e-06	7.32396e-05	0.95	50.7572
FA	Liver cancer	rs822928	1	234873275	C	A	0.0247614	0.00413065	2.80001e-10	-2.34454e-05	7.17568e-05	0.74	35.1406
FA	Liver cancer	rs838146	19	49254955	T	C	-0.0260782	0.00411995	4.30002e-10	5.30918e-05	7.18535e-05	0.46	39.1164
FA	Liver cancer	rs900048	3	136218930	T	C	0.0269549	0.00452256	4.70002e-10	7.66749e-05	7.82846e-05	0.33	34.4526
FA	Liver cancer	rs9271573	6	32590501	C	A	0.0430572	0.00416696	6.09958e-24	9.43058e-07	7.2315e-05	0.99	102.952
FA	Liver cancer	rs9616847	22	50868669	T	A	0.0245777	0.0042244	1.5e-08	5.19351e-05	7.30756e-05	0.48	33.0096
FA	Liver cancer	rs964184	11	116648917	C	G	-0.177732	0.00603784	6.99842e-197	6.36762e-05	0.000104314	0.54	842.666
LA	Liver cancer	rs1002687	1	62963737	A	G	0.087773	0.00423269	1.59993e-95	-0.000123672	7.43015e-05	0.0959997	407.316
LA	Liver cancer	rs1065853	19	45413233	T	G	-0.188763	0.00747244	8.4918e-141	-0.000145751	0.000130926	0.27	610.389
LA	Liver cancer	rs11065358	12	121384495	C	T	-0.0267704	0.00430096	4.79999e-10	-6.05286e-05	7.53604e-05	0.42	36.902
LA	Liver cancer	rs112875651	8	126506694	A	G	-0.0508616	0.00420808	1.20005e-33	-1.42418e-05	7.36993e-05	0.85	142.03
LA	Liver cancer	rs11431553	17	1622854	AC	A	0.0270272	0.00465741	6.49995e-09	9.14566e-05	8.13211e-05	0.26	35.112
LA	Liver cancer	rs115478735	9	136151806	T	A	0.0427716	0.00524064	3.29989e-16	4.56233e-05	8.76255e-05	0.6	63.0264
LA	Liver cancer	rs12916	5	74656539	C	T	0.0503054	0.00413738	5.19996e-34	4.53403e-05	7.2509e-05	0.53	139.908
LA	Liver cancer	rs13108218	4	3443931	G	A	-0.0324352	0.00419501	1.10002e-14	6.78253e-05	7.3517e-05	0.36	57.3002
LA	Liver cancer	rs142158911	19	11190534	A	G	-0.0909396	0.00634737	1.50003e-46	0.000161969	0.000111803	0.15	196.417
LA	Liver cancer	rs2126259	8	9185146	C	T	0.0701496	0.00673372	2.09991e-25	-0.000150526	0.000117878	0.2	102.702
LA	Liver cancer	rs2378390	20	34152782	A	G	-0.0323049	0.00584652	3.29997e-08	-2.26928e-05	0.000102386	0.82	29.0576
LA	Liver cancer	rs247617	16	56990716	A	C	0.0507509	0.00433472	1.20005e-31	-4.59035e-05	7.60391e-05	0.55	129.821
LA	Liver cancer	rs261290	15	58678720	C	T	-0.0895002	0.00427069	1.59993e-97	-0.000128708	7.48451e-05	0.0850002	418.058
LA	Liver cancer	rs2740488	9	107661742	C	A	-0.0479054	0.00460023	2.09991e-25	2.87401e-05	8.05617e-05	0.719999	102.983
LA	Liver cancer	rs2986164	1	25622291	A	G	-0.0262998	0.00443035	2.90001e-09	-3.86455e-05	7.77423e-05	0.62	39.5819
LA	Liver cancer	rs3011437	6	161074143	G	T	0.0357025	0.00447596	1.50003e-15	-5.93153e-05	7.84743e-05	0.450001	60.9309
LA	Liver cancer	rs34232196	1	55489542	T	C	-0.0311267	0.00474381	5.30029e-11	4.40562e-05	8.29613e-05	0.6	41.2743
LA	Liver cancer	rs35350651	12	111907431	AC	A	0.0253793	0.00406	4.09996e-10	0.000112658	7.10117e-05	0.11	37.0485
LA	Liver cancer	rs35633876	2	20363074	T	G	-0.0344114	0.00407035	2.80027e-17	0.000105801	7.13657e-05	0.14	68.0411
LA	Liver cancer	rs3817335	11	47643891	A	T	-0.0262264	0.00423309	5.80003e-10	-1.70145e-06	7.43567e-05	0.98	36.029
LA	Liver cancer	rs4008004	9	15300968	A	C	0.0316066	0.00489777	1.09999e-10	0.000145746	8.58373e-05	0.0899995	39.6778
LA	Liver cancer	rs4299376	2	44073881	T	G	-0.0390728	0.00434009	2.19989e-19	5.7973e-05	7.58652e-05	0.44	76.9267
LA	Liver cancer	rs4665972	2	27598097	C	T	-0.0513158	0.00416824	7.89951e-35	-6.02071e-05	7.29929e-05	0.41	144.971
LA	Liver cancer	rs4939883	18	47167214	C	T	0.0626293	0.00525942	1.10002e-32	-9.09147e-05	9.25624e-05	0.33	133.8
LA	Liver cancer	rs534417	1	23784965	G	A	0.0359155	0.00610685	4.09996e-09	2.72008e-05	0.000107317	0.8	32.4581
LA	Liver cancer	rs55747707	7	73042085	A	G	-0.0455868	0.0050467	1.69981e-19	-9.29986e-05	8.86663e-05	0.29	77.5681
LA	Liver cancer	rs602633	1	109821511	G	T	0.0532623	0.00490435	1.80011e-27	-6.69388e-06	8.60822e-05	0.94	110.998
LA	Liver cancer	rs633695	15	58725839	G	A	0.070152	0.0044711	1.80011e-55	9.49234e-05	7.83907e-05	0.23	234.647
LA	Liver cancer	rs6471717	8	59377357	A	G	-0.0314069	0.00429755	2.70023e-13	4.76237e-05	7.5238e-05	0.53	50.7084
LA	Liver cancer	rs6602911	13	114547372	T	C	0.0242964	0.00421981	8.50002e-09	-9.16716e-05	7.40062e-05	0.22	31.2944
LA	Liver cancer	rs6882345	5	156397673	A	G	0.0435446	0.00419878	3.40017e-25	0.000114938	7.36611e-05	0.12	101.424
LA	Liver cancer	rs693	2	21232195	A	G	0.060697	0.00405419	1.10002e-50	-8.08193e-05	7.10047e-05	0.26	211.865
LA	Liver cancer	rs740516	17	67082962	G	C	-0.0334514	0.00568491	4e-09	1.27747e-08	9.96923e-05	1	33.0288
LA	Liver cancer	rs7707394	5	74472939	A	G	0.0315521	0.00422224	7.8001e-14	5.28971e-05	7.40741e-05	0.48	52.5935
LA	Liver cancer	rs7750288	6	160400147	G	A	0.0267774	0.00448276	2.30001e-09	2.30301e-05	7.86786e-05	0.77	33.618
LA	Liver cancer	rs7816447	8	19882950	C	T	-0.0489828	0.006719	3.10027e-13	-0.000135394	0.000117488	0.25	50.0629
LA	Liver cancer	rs964184	11	116648917	C	G	-0.145189	0.00597061	1.30017e-130	6.36762e-05	0.000104314	0.54	560.983
LA/FA	Liver cancer	rs1065853	19	45413233	T	G	-0.185561	0.00734163	5.99791e-141	-0.000145751	0.000130926	0.27	589.752
LA/FA	Liver cancer	rs10733306	9	16048248	T	C	0.0251941	0.00402274	3.79997e-10	-1.65426e-05	7.17249e-05	0.82	36.2771
LA/FA	Liver cancer	rs10806735	6	161105260	C	G	0.0352673	0.00436424	6.4003e-16	9.96778e-05	7.77728e-05	0.2	60.5883
LA/FA	Liver cancer	rs11030088	11	27694835	A	G	-0.0309971	0.00459358	1.50003e-11	-3.59257e-06	8.08591e-05	0.96	41.5782
LA/FA	Liver cancer	rs115478735	9	136151806	T	A	0.0321528	0.00514667	4.20001e-10	4.56233e-05	8.76255e-05	0.6	35.6078
LA/FA	Liver cancer	rs1260326	2	27730940	C	T	0.0815217	0.00406648	2.09991e-89	-7.734e-05	7.25549e-05	0.29	366.776
LA/FA	Liver cancer	rs13179413	5	55868097	T	C	-0.0293835	0.00448985	6.00067e-11	-5.11782e-06	8.00691e-05	0.95	40.5069
LA/FA	Liver cancer	rs13389219	2	165528876	T	C	0.028269	0.00407511	4.00037e-12	-0.000143969	7.27322e-05	0.0479999	43.8474
LA/FA	Liver cancer	rs17244834	5	74642848	T	A	0.0329164	0.00411341	1.20005e-15	2.04644e-05	7.3398e-05	0.780001	58.3696
LA/FA	Liver cancer	rs174567	11	61596633	G	A	0.186379	0.00416279	1e-200	1.20165e-05	7.44577e-05	0.87	1842.62
LA/FA	Liver cancer	rs199607859	6	139835604	T	G	0.0253238	0.00406719	4.79999e-10	-7.13369e-05	7.21885e-05	0.32	35.5687
LA/FA	Liver cancer	rs2180725	6	11025420	C	T	-0.0264252	0.00472321	2.19999e-08	-0.000119259	8.41613e-05	0.16	28.5847
LA/FA	Liver cancer	rs2576362	9	86572575	T	G	0.0270562	0.00457308	3.29997e-09	7.01873e-05	8.15272e-05	0.39	31.9646
LA/FA	Liver cancer	rs2835028	21	36972695	C	A	0.0236974	0.00404689	4.70002e-09	-3.74828e-05	7.23653e-05	0.6	31.2971
LA/FA	Liver cancer	rs2927468	19	45357939	G	A	0.0235598	0.00403511	5.30005e-09	4.74475e-05	7.20103e-05	0.51	31.8569
LA/FA	Liver cancer	rs2972143	2	227116365	G	A	-0.0278975	0.0041516	1.80011e-11	-9.05557e-05	7.42352e-05	0.22	40.9577
LA/FA	Liver cancer	rs34062580	7	73033559	A	G	0.066051	0.00591377	5.79963e-29	-2.40831e-05	0.000106058	0.82	113.826
LA/FA	Liver cancer	rs34620476	16	56998918	A	C	0.0306969	0.00402018	2.19989e-14	8.80624e-05	7.18768e-05	0.22	53.2127
LA/FA	Liver cancer	rs4074872	16	15117299	A	G	0.0317944	0.00505147	3.09999e-10	-4.19078e-06	9.01306e-05	0.96	41.732
LA/FA	Liver cancer	rs4299376	2	44073881	T	G	-0.0276487	0.00426143	8.69961e-11	5.7973e-05	7.58652e-05	0.44	38.5064
LA/FA	Liver cancer	rs4810479	20	44545048	T	C	0.0386953	0.00459733	3.90032e-17	-1.51984e-05	8.19531e-05	0.85	64.58
LA/FA	Liver cancer	rs58365744	1	171128038	C	A	-0.0266933	0.00482485	3.2e-08	7.71111e-05	8.61026e-05	0.37	27.9972
LA/FA	Liver cancer	rs6683445	1	16368403	A	C	-0.0241725	0.00400692	1.6e-09	5.02646e-06	7.1519e-05	0.94	33.4684
LA/FA	Liver cancer	rs7118569	11	75530404	G	C	0.0482089	0.00693918	3.69999e-12	9.17151e-05	0.000127782	0.47	43.8928
LA/FA	Liver cancer	rs78058190	2	219699999	A	G	-0.0619842	0.0102992	1.79999e-09	-7.09324e-06	0.000183274	0.97	42.0794
LA/FA	Liver cancer	rs7819706	8	19844415	G	A	0.0675482	0.00615627	5.19996e-28	-9.84888e-05	0.000109632	0.37	109.56
LA/FA	Liver cancer	rs964184	11	116648917	C	G	0.044138	0.00585879	4.90004e-14	6.36762e-05	0.000104314	0.54	51.6166
LA/FA	Liver cancer	rs9908820	17	73408819	G	A	-0.0254012	0.0044846	1.5e-08	-4.19024e-05	7.98506e-05	0.6	29.3178
MUFA	Liver cancer	rs1002687	1	62963737	A	G	0.0911088	0.00427005	6.39735e-105	-0.000123672	7.43015e-05	0.0959997	438.953
MUFA	Liver cancer	rs10455872	6	161010118	G	A	-0.148849	0.00757255	9.20026e-89	0.000251824	0.000131763	0.0560003	371.909
MUFA	Liver cancer	rs1052248	6	31556581	A	T	0.0317328	0.00467269	4.60002e-10	-9.98789e-05	8.10619e-05	0.22	44.3494
MUFA	Liver cancer	rs1128249	2	165528624	T	G	-0.0352985	0.00418602	6.29941e-18	-0.000147442	7.27421e-05	0.0430002	68.3424
MUFA	Liver cancer	rs11429307	5	55857025	G	GT	-0.0426882	0.00521089	6.70039e-16	-1.67911e-05	9.06398e-05	0.85	64.9279
MUFA	Liver cancer	rs11895352	2	20367135	T	C	-0.0252595	0.00410066	2.5e-10	3.88985e-05	7.11867e-05	0.58	36.6093
MUFA	Liver cancer	rs11940694	4	39414993	G	A	0.0254105	0.00421089	6.69993e-10	-0.00016333	7.31372e-05	0.0259998	35.497
MUFA	Liver cancer	rs12601919	17	65825374	G	A	0.0299626	0.00524174	1.09999e-08	7.59145e-05	9.09277e-05	0.4	31.6425
MUFA	Liver cancer	rs1260326	2	27730940	C	T	-0.110558	0.00417585	1.69824e-158	-7.734e-05	7.25549e-05	0.29	676.351
MUFA	Liver cancer	rs12916	5	74656539	C	T	0.0233275	0.00417387	1.89998e-08	4.53403e-05	7.2509e-05	0.53	30.0546
MUFA	Liver cancer	rs13108218	4	3443931	G	A	-0.0376591	0.00423183	6.09958e-20	6.78253e-05	7.3517e-05	0.36	77.2516
MUFA	Liver cancer	rs1394092	3	136196071	T	C	0.0311431	0.0045985	1.80011e-12	8.98077e-05	7.96615e-05	0.26	44.3203
MUFA	Liver cancer	rs142385484	19	50016759	T	C	-0.0359468	0.00583706	1.6e-10	1.75285e-05	0.000101474	0.86	37.3654
MUFA	Liver cancer	rs146203232	6	160521885	T	C	0.0518262	0.00781629	4.90004e-12	0.00013239	0.000135785	0.33	42.6865
MUFA	Liver cancer	rs1471251	4	87976359	T	A	0.0301172	0.00419507	1.69981e-13	-4.76801e-05	7.28187e-05	0.51	49.9676
MUFA	Liver cancer	rs1540037	18	47182664	G	A	0.034088	0.0050406	5.50047e-11	-1.57355e-05	8.77774e-05	0.86	46.1266
MUFA	Liver cancer	rs1561748	8	19733244	C	G	-0.0468503	0.0049829	1.99986e-21	-0.000132104	8.64269e-05	0.13	98.9917
MUFA	Liver cancer	rs1890896	10	93641757	C	T	-0.0215615	0.0040997	3.69999e-08	3.2975e-05	7.12597e-05	0.64	26.6564
MUFA	Liver cancer	rs2000999	16	72108093	A	G	0.0301721	0.00522261	4.49997e-09	-6.81044e-05	9.04018e-05	0.450001	32.0489
MUFA	Liver cancer	rs2035816	4	100508556	G	A	-0.0409444	0.00737341	1.29999e-08	8.92639e-05	0.000128052	0.49	29.7723
MUFA	Liver cancer	rs2081687	8	59388565	C	T	-0.0259117	0.00432813	1.09999e-09	4.84686e-05	7.51635e-05	0.52	34.5072
MUFA	Liver cancer	rs2478236	10	94809609	A	G	-0.0253693	0.00417358	2.99985e-11	3.28651e-05	7.23219e-05	0.649999	35.6475
MUFA	Liver cancer	rs261290	15	58678720	C	T	-0.0737819	0.00431032	8.99912e-67	-0.000128708	7.48451e-05	0.0850002	283.761
MUFA	Liver cancer	rs2740488	9	107661742	C	A	-0.0284838	0.00464263	2.30001e-09	2.87401e-05	8.05617e-05	0.719999	36.3847
MUFA	Liver cancer	rs28752924	6	31303922	C	T	0.0300771	0.00423814	7.19996e-09	-7.19681e-07	7.3614e-05	0.99	51.4203
MUFA	Liver cancer	rs2943635	2	227077377	T	C	0.0260799	0.00437945	6.29999e-09	-9.54479e-05	7.6232e-05	0.21	34.0601
MUFA	Liver cancer	rs3198697	16	15129940	T	C	-0.0272666	0.00416317	2.80027e-12	1.04497e-05	7.22577e-05	0.89	41.2749
MUFA	Liver cancer	rs328	8	19819724	G	C	-0.142903	0.00678339	1.09901e-101	-0.000185784	0.000117826	0.11	425.34
MUFA	Liver cancer	rs3812316	7	73020337	G	C	-0.113499	0.00608971	1.29987e-76	-2.0856e-05	0.000106277	0.84	334.413
MUFA	Liver cancer	rs4564803	2	21205502	T	G	-0.0716703	0.00485884	5.10035e-50	8.24541e-05	8.465e-05	0.33	208.429
MUFA	Liver cancer	rs4704834	5	156443066	G	A	0.0442556	0.00426487	2.19989e-26	9.02681e-05	7.42388e-05	0.22	103.359
MUFA	Liver cancer	rs534417	1	23784965	G	A	0.038351	0.00616073	2.19999e-10	2.72008e-05	0.000107317	0.8	37.0095
MUFA	Liver cancer	rs59484402	1	230302838	C	CT	0.0308587	0.00424133	1.39991e-13	3.66986e-05	7.38473e-05	0.62	52.044
MUFA	Liver cancer	rs602633	1	109821511	G	T	0.0276023	0.0049476	5.30005e-09	-6.69388e-06	8.60822e-05	0.94	29.7861
MUFA	Liver cancer	rs60960031	2	21530659	A	G	-0.0261034	0.00417199	2.90001e-10	0.000115246	7.26097e-05	0.11	37.7123
MUFA	Liver cancer	rs615632	8	9796321	T	C	0.0327656	0.00411194	4.10015e-15	-3.96138e-05	7.14815e-05	0.58	61.509
MUFA	Liver cancer	rs62222988	21	40569508	C	T	0.0230603	0.00423778	7.10003e-09	-1.98666e-05	7.35661e-05	0.79	28.6386
MUFA	Liver cancer	rs632057	6	139834012	G	T	-0.0316017	0.004226	3.10027e-13	-7.85544e-05	7.34608e-05	0.28	53.697
MUFA	Liver cancer	rs633695	15	58725839	G	A	0.0557906	0.00451263	2.09991e-35	9.49234e-05	7.83907e-05	0.23	148.292
MUFA	Liver cancer	rs6606725	12	109905368	A	C	0.025054	0.00411568	1.29999e-10	-9.39456e-05	7.14638e-05	0.19	35.5784
MUFA	Liver cancer	rs67981690	12	21343886	G	A	0.0341029	0.00612933	8.10009e-09	2.61712e-05	0.000106374	0.81	30.0826
MUFA	Liver cancer	rs6938550	6	20462138	A	G	-0.0410048	0.00729277	2e-08	-1.16486e-05	0.000127021	0.93	30.3586
MUFA	Liver cancer	rs7140110	13	114544024	C	T	0.0301226	0.00446696	5.70033e-12	-8.66623e-05	7.77151e-05	0.26	43.7916
MUFA	Liver cancer	rs72555385	7	73123473	G	A	0.0610173	0.00948961	1.40001e-10	-7.72904e-05	0.000165235	0.64	40.165
MUFA	Liver cancer	rs739320	19	49262113	C	T	-0.0284524	0.00428134	2.69998e-10	1.80177e-05	7.47148e-05	0.81	44.4461
MUFA	Liver cancer	rs7679	20	44576502	C	T	0.0367426	0.00526144	1.69981e-13	3.83272e-05	9.12642e-05	0.67	47.1113
MUFA	Liver cancer	rs7979473	12	121423659	G	A	-0.0239933	0.00423389	2.90001e-08	4.5527e-06	7.32396e-05	0.95	31.4194
MUFA	Liver cancer	rs9271573	6	32590501	C	A	0.0435035	0.00415738	6.00067e-25	9.43058e-07	7.2315e-05	0.99	105.099
MUFA	Liver cancer	rs964184	11	116648917	C	G	-0.204793	0.00602395	1e-200	6.36762e-05	0.000104314	0.54	1121.5
MUFA	Liver cancer	rs998584	6	43757896	A	C	0.0221761	0.00409033	2e-08	0.000133073	7.12389e-05	0.0619998	28.2481
MUFA/FA	Liver cancer	rs10455872	6	161010118	G	A	-0.129439	0.00732739	7.8001e-70	0.000251824	0.000131763	0.0560003	281.031
MUFA/FA	Liver cancer	rs1065853	19	45413233	T	G	0.12396	0.00729828	1.10002e-64	-0.000145751	0.000130926	0.27	262.438
MUFA/FA	Liver cancer	rs10750766	11	65473798	A	C	0.0286254	0.00434889	4.60045e-11	5.23477e-05	7.84124e-05	0.5	38.8352
MUFA/FA	Liver cancer	rs11172134	12	57645789	A	T	-0.0296263	0.00493892	2e-09	-1.36136e-05	8.88963e-05	0.88	32.4343
MUFA/FA	Liver cancer	rs11207994	1	63047987	T	C	-0.0554569	0.00414303	7.29962e-41	9.91739e-05	7.45477e-05	0.18	161.36
MUFA/FA	Liver cancer	rs11235	3	52745087	C	T	0.0236933	0.00396561	2.30001e-09	-3.79106e-06	7.13073e-05	0.96	32.034
MUFA/FA	Liver cancer	rs1128249	2	165528624	T	G	-0.0365782	0.00404952	1.69981e-19	-0.000147442	7.27421e-05	0.0430002	73.3956
MUFA/FA	Liver cancer	rs11429307	5	55857025	GT	G	0.0453101	0.00504219	2.60016e-19	1.67911e-05	9.06398e-05	0.85	73.1559
MUFA/FA	Liver cancer	rs11644601	16	15172118	C	T	-0.0706378	0.00434554	1.99986e-59	-6.3051e-05	7.78756e-05	0.42	239.971
MUFA/FA	Liver cancer	rs11940694	4	39414993	G	A	0.0232844	0.0040727	1.09999e-08	-0.00016333	7.31372e-05	0.0259998	29.8058
MUFA/FA	Liver cancer	rs12212146	6	161125454	C	T	0.0585156	0.00773937	4.00037e-14	-1.23066e-05	0.000139586	0.93	54.2073
MUFA/FA	Liver cancer	rs1260326	2	27730940	C	T	-0.0880817	0.00403978	2.09894e-105	-7.734e-05	7.25549e-05	0.29	428.409
MUFA/FA	Liver cancer	rs13107325	4	103188709	T	C	0.0432974	0.00753796	9.29994e-09	5.00439e-05	0.000135364	0.709999	29.655
MUFA/FA	Liver cancer	rs13108218	4	3443931	G	A	-0.0305164	0.00409307	8.9002e-14	6.78253e-05	7.3517e-05	0.36	50.7183
MUFA/FA	Liver cancer	rs1365297	1	93876429	G	A	-0.0284374	0.00510367	2.5e-08	4.21039e-06	9.07363e-05	0.96	27.9595
MUFA/FA	Liver cancer	rs139110024	16	15419784	T	G	0.0688616	0.0111867	7.49998e-10	-0.000113014	0.000200115	0.57	40.7723
MUFA/FA	Liver cancer	rs1408	4	88057353	A	G	0.0277559	0.00401263	4.60045e-12	1.02167e-05	7.2044e-05	0.89	43.2009
MUFA/FA	Liver cancer	rs141078087	11	27631005	AT	A	0.0259184	0.00472654	4.20001e-08	2.37253e-05	8.50336e-05	0.780001	27.1824
MUFA/FA	Liver cancer	rs1561748	8	19733244	C	G	-0.0682077	0.00481834	1.69981e-45	-0.000132104	8.64269e-05	0.13	210.028
MUFA/FA	Liver cancer	rs17580	14	94847262	A	T	0.0509775	0.00926817	3.79997e-08	-9.71671e-05	0.000166959	0.56	27.2481
MUFA/FA	Liver cancer	rs2304128	19	19746151	T	G	-0.045341	0.00737952	8e-10	0.000363666	0.000132454	0.00599998	34.7842
MUFA/FA	Liver cancer	rs2642438	1	220970028	G	A	-0.0316508	0.00433057	2.70023e-13	0.000142263	7.77254e-05	0.0669993	48.0512
MUFA/FA	Liver cancer	rs2803619	10	113934384	C	G	0.0270958	0.00442396	9.09997e-10	-4.81101e-05	7.93529e-05	0.54	33.7246
MUFA/FA	Liver cancer	rs283814	19	45389224	G	A	0.0538255	0.00737802	2.99985e-13	-9.80421e-05	0.000132449	0.46	47.7105
MUFA/FA	Liver cancer	rs2904552	22	18905964	T	C	0.0381702	0.00665848	9.90011e-09	-0.000178842	0.000119533	0.13	31.3371
MUFA/FA	Liver cancer	rs2925979	16	81534790	C	T	-0.0295931	0.00431041	6.59933e-12	-3.83527e-05	7.75454e-05	0.62	42.3975
MUFA/FA	Liver cancer	rs2972140	2	227104111	C	T	0.0371855	0.00413706	2.49977e-19	-9.32979e-05	7.4505e-05	0.21	72.3409
MUFA/FA	Liver cancer	rs3019621	11	61807783	C	T	0.0311412	0.00473182	4.70002e-11	-7.57723e-05	8.50278e-05	0.37	39.068
MUFA/FA	Liver cancer	rs328	8	19819724	G	C	-0.187461	0.00655945	1.1995e-179	-0.000185784	0.000117826	0.11	733.934
MUFA/FA	Liver cancer	rs34634128	3	136322265	GT	G	0.0302059	0.00452682	2.49977e-11	7.0887e-05	8.10971e-05	0.38	40.3549
MUFA/FA	Liver cancer	rs35163364	7	128732786	T	C	-0.0238538	0.0040061	2.59998e-09	-5.08257e-05	7.18644e-05	0.48	32.1237
MUFA/FA	Liver cancer	rs3812316	7	73020337	G	C	-0.111095	0.00589053	2.39994e-79	-2.0856e-05	0.000106277	0.84	320.434
MUFA/FA	Liver cancer	rs4704834	5	156443066	G	A	0.0282772	0.004127	7.29962e-12	9.02681e-05	7.42388e-05	0.22	42.1781
MUFA/FA	Liver cancer	rs56257534	4	171521999	T	C	-0.028794	0.00463599	5.30005e-10	-7.00118e-05	8.32307e-05	0.4	34.7602
MUFA/FA	Liver cancer	rs563296	10	99772404	A	G	0.0243088	0.00397826	9.90011e-10	7.27978e-05	7.15716e-05	0.31	33.5391
MUFA/FA	Liver cancer	rs59484402	1	230302838	CT	C	-0.0497329	0.00410236	8.00018e-34	-3.66986e-05	7.38473e-05	0.62	135.284
MUFA/FA	Liver cancer	rs60069508	1	39964912	C	G	0.0332822	0.00468662	1.20005e-12	-7.80002e-05	8.41831e-05	0.35	45.5065
MUFA/FA	Liver cancer	rs603424	10	102075479	A	G	-0.0489882	0.00520289	4.70002e-21	-0.000169252	9.3504e-05	0.0700003	79.3375
MUFA/FA	Liver cancer	rs62117489	19	8442202	A	C	-0.0522453	0.00858963	1.2e-09	-0.000268596	0.00015417	0.0810009	33.452
MUFA/FA	Liver cancer	rs632057	6	139834012	G	T	-0.0281093	0.00408932	6.20012e-12	-7.85544e-05	7.34608e-05	0.28	42.4829
MUFA/FA	Liver cancer	rs676210	2	21231524	A	G	-0.0750024	0.00487347	1.9002e-53	1.66452e-05	8.78248e-05	0.85	211.855
MUFA/FA	Liver cancer	rs67981690	12	21343886	G	A	0.0369237	0.00592957	4.79999e-10	2.61712e-05	0.000106374	0.81	35.2678
MUFA/FA	Liver cancer	rs7140110	13	114544024	C	T	0.0239699	0.0043214	2.90001e-08	-8.66623e-05	7.77151e-05	0.26	27.7268
MUFA/FA	Liver cancer	rs72555385	7	73123473	G	A	0.0645712	0.00918104	1.99986e-12	-7.72904e-05	0.000165235	0.64	44.9778
MUFA/FA	Liver cancer	rs7679	20	44576502	C	T	0.0569608	0.00509203	4.79954e-29	3.83272e-05	9.12642e-05	0.67	113.294
MUFA/FA	Liver cancer	rs7704383	5	78602472	T	C	0.0232397	0.00399816	6.19998e-09	5.21363e-05	7.17038e-05	0.47	30.4745
MUFA/FA	Liver cancer	rs7772305	6	31328886	G	A	0.0270665	0.00450704	1.89998e-09	4.55432e-05	8.0804e-05	0.57	32.2379
MUFA/FA	Liver cancer	rs78058190	2	219699999	A	G	0.0729115	0.0102316	1e-12	-7.09324e-06	0.000183274	0.97	58.2319
MUFA/FA	Liver cancer	rs7924036	10	65191645	T	G	-0.0453884	0.00395433	1.69981e-30	-1.20232e-05	7.10621e-05	0.87	118.574
MUFA/FA	Liver cancer	rs821840	16	56994528	G	A	-0.0364907	0.00422885	6.20012e-18	-3.24961e-05	7.60526e-05	0.67	67.1807
MUFA/FA	Liver cancer	rs9271573	6	32590501	C	A	0.0309673	0.0040228	1.39991e-14	9.43058e-07	7.2315e-05	0.99	53.2333
MUFA/FA	Liver cancer	rs964184	11	116648917	C	G	-0.191265	0.00581742	1e-200	6.36762e-05	0.000104314	0.54	977.044
MUFA/FA	Liver cancer	rs9749209	19	49270738	G	A	-0.0231469	0.00422312	4.20001e-08	-1.5884e-05	7.52295e-05	0.83	28.3754
MUFA/FA	Liver cancer	rs9910747	17	17433959	C	A	0.045315	0.00819683	3.2e-08	-7.15436e-05	0.000147671	0.630001	27.5582
MUFA/FA	Liver cancer	rs998584	6	43757896	A	C	0.0274841	0.00395781	3.80014e-12	0.000133073	7.12389e-05	0.0619998	43.3975
OMEGA3	Liver cancer	rs10096633	8	19830921	T	C	-0.0418412	0.00599603	2.99985e-12	-9.8151e-05	0.000107477	0.36	43.7268
OMEGA3	Liver cancer	rs10455872	6	161010118	G	A	-0.0617415	0.00733401	3.80014e-17	0.000251824	0.000131763	0.0560003	63.8204
OMEGA3	Liver cancer	rs11242109	5	131677047	T	G	0.0234291	0.00395796	3.2e-09	5.78008e-05	7.10642e-05	0.42	31.5173
OMEGA3	Liver cancer	rs112875651	8	126506694	A	G	-0.0874051	0.00410836	1.9002e-100	-1.42418e-05	7.36993e-05	0.85	420.459
OMEGA3	Liver cancer	rs11681659	2	136820960	T	C	-0.0264162	0.00436662	1.5e-09	1.67847e-05	7.8177e-05	0.83	32.6143
OMEGA3	Liver cancer	rs117143374	21	40555561	C	T	-0.03454	0.00569242	1.29999e-09	0.000209409	0.000102171	0.04	33.4909
OMEGA3	Liver cancer	rs12037485	1	2332391	T	C	0.0222781	0.00396786	2e-08	0.000122296	7.12505e-05	0.0860003	28.3677
OMEGA3	Liver cancer	rs12226389	11	61823723	C	T	-0.0535751	0.00510749	9.70063e-26	0.000193786	9.67459e-05	0.0449997	99.9613
OMEGA3	Liver cancer	rs1260326	2	27730940	C	T	-0.0830756	0.00404264	7.70016e-94	-7.734e-05	7.25549e-05	0.29	380.939
OMEGA3	Liver cancer	rs12957708	18	47284353	G	A	0.0311923	0.00568503	4.09996e-08	-6.4666e-05	0.000101637	0.52	27.3168
OMEGA3	Liver cancer	rs149820547	11	61983775	G	T	-0.0678421	0.00988147	6.59933e-12	5.75235e-05	0.000179272	0.75	42.7124
OMEGA3	Liver cancer	rs16940904	17	44186063	T	C	-0.0345078	0.00474779	3.59998e-13	4.16552e-05	8.47922e-05	0.62	48.015
OMEGA3	Liver cancer	rs1800978	9	107667147	G	C	-0.0387593	0.00603019	1.29999e-10	7.30837e-05	9.65404e-05	0.450001	37.5428
OMEGA3	Liver cancer	rs2187375	18	47172283	G	A	0.0524746	0.00518371	4.40048e-24	-9.57698e-05	9.34062e-05	0.31	92.3838
OMEGA3	Liver cancer	rs2247056	6	31265490	C	T	0.0356403	0.00432842	1.80011e-16	3.82164e-05	7.77549e-05	0.62	60.997
OMEGA3	Liver cancer	rs261290	15	58678720	C	T	-0.112905	0.00416818	1.39959e-161	-0.000128708	7.48451e-05	0.0850002	666.729
OMEGA3	Liver cancer	rs3039101	10	5246177	TGTA	T	-0.0352443	0.00550396	1.5e-10	-0.000148372	9.87972e-05	0.13	37.1561
OMEGA3	Liver cancer	rs312939	2	21410404	A	G	0.034251	0.00458283	7.8001e-14	-0.0001753	8.23856e-05	0.0329997	50.2805
OMEGA3	Liver cancer	rs34663616	15	58569330	A	C	0.035253	0.00586293	1.79999e-09	3.10505e-05	0.00010539	0.77	33.9411
OMEGA3	Liver cancer	rs35390787	16	15678414	CA	C	0.0223258	0.00407642	4.30002e-08	2.51969e-05	7.32344e-05	0.73	28.2312
OMEGA3	Liver cancer	rs4000713	7	25990597	A	G	-0.028225	0.0043421	8.00018e-11	-7.38285e-06	7.78374e-05	0.92	38.1524
OMEGA3	Liver cancer	rs4860987	4	69491284	T	A	0.0450329	0.00478075	4.49987e-21	-7.04208e-05	8.56353e-05	0.41	89.5024
OMEGA3	Liver cancer	rs55891451	10	96728169	C	A	0.033166	0.00494622	1.99986e-11	-7.61159e-05	8.88095e-05	0.39	40.7556
OMEGA3	Liver cancer	rs583609	1	62916796	C	T	-0.0711993	0.00414084	2.90001e-66	0.000112127	7.44218e-05	0.13	266.75
OMEGA3	Liver cancer	rs6129624	20	39167592	A	G	-0.0242913	0.0042636	1.2e-08	-3.23964e-05	7.63699e-05	0.67	30.2534
OMEGA3	Liver cancer	rs62466318	7	73042085	T	C	-0.0716979	0.00492892	6.20012e-48	-9.29986e-05	8.86663e-05	0.29	192.461
OMEGA3	Liver cancer	rs633695	15	58725839	G	A	0.0848151	0.00436378	3.80014e-84	9.49234e-05	7.83907e-05	0.23	343.314
OMEGA3	Liver cancer	rs6547409	2	21190209	T	C	-0.0565011	0.0090697	4.70002e-10	2.81479e-05	0.000162532	0.86	35.7198
OMEGA3	Liver cancer	rs660240	1	109817838	C	T	0.0370395	0.00481655	1.50003e-14	-3.01754e-06	8.65581e-05	0.97	53.335
OMEGA3	Liver cancer	rs6602911	13	114547372	T	C	0.0231802	0.00412043	1.79999e-08	-9.16716e-05	7.40062e-05	0.22	28.4844
OMEGA3	Liver cancer	rs673335	11	75450576	C	T	-0.0684035	0.00539262	7.19946e-37	9.42774e-06	9.71565e-05	0.92	144.644
OMEGA3	Liver cancer	rs6882345	5	156397673	A	G	0.0274277	0.00409997	2.19989e-11	0.000114938	7.36611e-05	0.12	40.2178
OMEGA3	Liver cancer	rs72789541	16	15132108	A	T	-0.0834033	0.00434225	3.19963e-82	-3.64468e-05	7.76335e-05	0.64	334.358
OMEGA3	Liver cancer	rs78689694	11	126234820	C	G	0.0326453	0.00581875	2e-08	5.15003e-05	0.000105192	0.62	28.3375
OMEGA3	Liver cancer	rs7924036	10	65191645	T	G	0.0222276	0.0039569	1.89998e-08	-1.20232e-05	7.10621e-05	0.87	28.4148
OMEGA3	Liver cancer	rs7970695	12	121423376	A	G	-0.0235143	0.0040847	8.60003e-09	2.49757e-06	7.32753e-05	0.97	29.9533
OMEGA3	Liver cancer	rs9273217	6	32613758	G	T	-0.0245669	0.00448023	4.20001e-08	3.79029e-06	0.000134218	0.98	30.1147
OMEGA3	Liver cancer	rs964184	11	116648917	C	G	-0.117565	0.005805	3.40017e-91	6.36762e-05	0.000104314	0.54	367.206
OMEGA3	Liver cancer	rs9987289	8	9183358	G	A	0.0544031	0.00688493	2.70023e-15	-5.25849e-05	0.000123564	0.67	56.2491
OMEGA3/FA	Liver cancer	rs1077835	15	58723426	G	A	0.0910667	0.00479257	1.69981e-80	5.63076e-05	8.58181e-05	0.51	327.949
OMEGA3/FA	Liver cancer	rs112875651	8	126506694	A	G	-0.0517835	0.00411717	2.80027e-36	-1.42418e-05	7.36993e-05	0.85	147.232
OMEGA3/FA	Liver cancer	rs11379773	5	87695669	GT	G	0.0274232	0.00484826	1.5e-08	8.82778e-05	8.69783e-05	0.31	29.0439
OMEGA3/FA	Liver cancer	rs11681659	2	136820960	T	C	-0.0275604	0.00437565	2.99999e-10	1.67847e-05	7.8177e-05	0.83	35.5017
OMEGA3/FA	Liver cancer	rs12226389	11	61823723	C	T	-0.0642431	0.00511013	2.99985e-36	0.000193786	9.67459e-05	0.0449997	143.789
OMEGA3/FA	Liver cancer	rs1260326	2	27730940	C	T	-0.03861	0.004051	1.59993e-21	-7.734e-05	7.25549e-05	0.29	82.0694
OMEGA3/FA	Liver cancer	rs150370599	11	60718792	T	C	0.0472803	0.00726173	7.50067e-11	0.000480868	0.000130507	0.000230001	37.9925
OMEGA3/FA	Liver cancer	rs16940904	17	44186063	T	C	-0.041183	0.00475547	4.70002e-18	4.16552e-05	8.47922e-05	0.62	68.3998
OMEGA3/FA	Liver cancer	rs190921611	19	45443647	A	G	0.0314663	0.00462576	1e-11	9.85947e-05	8.08734e-05	0.22	48.8272
OMEGA3/FA	Liver cancer	rs195445	11	61744342	T	C	-0.038133	0.00426447	3.80014e-19	-4.47926e-05	7.68174e-05	0.56	71.7866
OMEGA3/FA	Liver cancer	rs272888	5	131665423	C	T	0.028298	0.00434971	7.70016e-11	2.90283e-05	7.79107e-05	0.709999	38.1694
OMEGA3/FA	Liver cancer	rs35390787	16	15678414	CA	C	0.0273295	0.00408187	2.19989e-11	2.51969e-05	7.32344e-05	0.73	42.3089
OMEGA3/FA	Liver cancer	rs4000713	7	25990597	A	G	-0.0267482	0.00434956	7.79992e-10	-7.38285e-06	7.78374e-05	0.92	34.2632
OMEGA3/FA	Liver cancer	rs4860987	4	69491284	T	A	0.0394847	0.00478848	1.59993e-16	-7.04208e-05	8.56353e-05	0.41	68.7946
OMEGA3/FA	Liver cancer	rs508049	11	68675497	T	C	-0.10589	0.009204	1.20005e-30	-0.000100727	0.000165954	0.54	120.862
OMEGA3/FA	Liver cancer	rs61886804	10	96749936	G	T	0.0351105	0.0049535	1.39991e-12	-0.000101561	8.88277e-05	0.25	45.4251
OMEGA3/FA	Liver cancer	rs62466318	7	73042085	T	C	-0.0404238	0.00493739	2.70023e-16	-9.29986e-05	8.86663e-05	0.29	61.1096
OMEGA3/FA	Liver cancer	rs638714	1	62920029	T	G	-0.0322008	0.00418219	1.39991e-14	0.000110589	7.4406e-05	0.14	53.99
OMEGA3/FA	Liver cancer	rs662138	6	160564476	G	C	-0.0312278	0.0050918	8.60003e-10	3.54462e-05	9.12302e-05	0.7	33.9573
OMEGA3/FA	Liver cancer	rs6693447	1	2330190	G	T	0.0255397	0.00397732	1.40001e-10	0.000128511	7.13057e-05	0.0719996	37.2992
OMEGA3/FA	Liver cancer	rs6717316	2	79703384	A	G	-0.0240496	0.00420843	1.09999e-08	0.000128871	7.55386e-05	0.0879995	29.4189
OMEGA3/FA	Liver cancer	rs72654473	19	45414399	A	C	0.0390547	0.00639034	9.90011e-10	-7.49967e-05	0.000114527	0.51	33.898
OMEGA3/FA	Liver cancer	rs72789541	16	15132108	A	T	-0.0992036	0.00434806	3.1989e-115	-3.64468e-05	7.76335e-05	0.64	473.613
OMEGA3/FA	Liver cancer	rs77323894	11	60896505	C	G	0.0673413	0.0107043	3.2e-10	-0.000181865	0.000194406	0.35	38.5608
OMEGA3/FA	Liver cancer	rs78423941	16	15421686	C	G	0.0268058	0.00486895	3.69999e-08	2.51492e-06	8.70832e-05	0.98	39.5533
OMEGA3/FA	Liver cancer	rs7924036	10	65191645	T	G	0.0374032	0.00396292	3.80014e-21	-1.20232e-05	7.10621e-05	0.87	80.4958
OMEGA3/FA	Liver cancer	rs7944950	11	75505827	C	T	-0.0741144	0.00706143	8.99912e-26	8.68733e-05	0.000127209	0.49	99.0477
OMEGA3/FA	Liver cancer	rs8074191	17	17407191	C	T	-0.0268897	0.00462305	5.99998e-09	2.73902e-05	8.28634e-05	0.74	30.6758
OMEGA3/FA	Liver cancer	rs9563335	13	56069705	G	A	-0.0444873	0.00771128	8e-09	-1.83688e-06	0.000138023	0.99	54.317
OMEGA3/FA	Liver cancer	rs964184	11	116648917	C	G	-0.0388695	0.00580799	2.19989e-11	6.36762e-05	0.000104314	0.54	40.0256
OMEGA3/FA	Liver cancer	rs9947684	18	47166694	G	A	0.0282504	0.00416339	1.20005e-11	3.12285e-06	7.46746e-05	0.97	41.5266
OMEGA6	Liver cancer	rs1002687	1	62963737	A	G	0.0917563	0.0042098	2.50035e-105	-0.000123672	7.43015e-05	0.0959997	445.271
OMEGA6	Liver cancer	rs1065853	19	45413233	T	G	-0.198416	0.00743205	5.10505e-157	-0.000145751	0.000130926	0.27	674.79
OMEGA6	Liver cancer	rs112875651	8	126506694	A	G	-0.0635591	0.00418539	4.40048e-52	-1.42418e-05	7.36993e-05	0.85	221.951
OMEGA6	Liver cancer	rs115478735	9	136151806	T	A	0.0424072	0.00521297	4.10015e-16	4.56233e-05	8.76255e-05	0.6	61.9565
OMEGA6	Liver cancer	rs117488242	10	5262136	G	A	-0.0355756	0.00624596	1.2e-08	-0.000150159	9.85777e-05	0.13	33.2928
OMEGA6	Liver cancer	rs1260326	2	27730940	C	T	-0.064724	0.00411907	1.20005e-55	-7.734e-05	7.25549e-05	0.29	230.927
OMEGA6	Liver cancer	rs13108218	4	3443931	G	A	-0.035128	0.00417284	3.80014e-17	6.78253e-05	7.3517e-05	0.36	67.2151
OMEGA6	Liver cancer	rs142158911	19	11190534	A	G	-0.0937617	0.00631307	6.79986e-50	0.000161969	0.000111803	0.15	208.819
OMEGA6	Liver cancer	rs2126259	8	9185146	C	T	0.0829891	0.00669742	2.90001e-35	-0.000150526	0.000117878	0.2	143.789
OMEGA6	Liver cancer	rs2378390	20	34152782	A	G	-0.0332858	0.0058156	1e-08	-2.26928e-05	0.000102386	0.82	30.8494
OMEGA6	Liver cancer	rs261290	15	58678720	C	T	-0.0965237	0.00424783	2.69774e-114	-0.000128708	7.48451e-05	0.0850002	486.535
OMEGA6	Liver cancer	rs2721961	8	116657911	G	T	-0.0274809	0.00449395	9.69996e-10	-0.000134949	7.92562e-05	0.089	35.0928
OMEGA6	Liver cancer	rs2740488	9	107661742	C	A	-0.0496352	0.00457594	2.09991e-27	2.87401e-05	8.05617e-05	0.719999	110.562
OMEGA6	Liver cancer	rs2986164	1	25622291	A	G	-0.0247791	0.00440639	1.89998e-08	-3.86455e-05	7.77423e-05	0.62	35.1355
OMEGA6	Liver cancer	rs34232196	1	55489542	T	C	-0.0327764	0.00471815	3.69999e-12	4.40562e-05	8.29613e-05	0.6	45.7671
OMEGA6	Liver cancer	rs35350651	12	111907431	AC	A	0.0277979	0.00403844	5.79963e-12	0.000112658	7.10117e-05	0.11	44.4491
OMEGA6	Liver cancer	rs3756772	6	116325142	T	C	0.0232823	0.00410898	1.5e-08	-0.000120889	7.24184e-05	0.0949992	29.9499
OMEGA6	Liver cancer	rs3764261	16	56994528	A	C	0.0616184	0.00430576	1.9002e-46	-3.24961e-05	7.60526e-05	0.67	191.73
OMEGA6	Liver cancer	rs3770586	2	169828995	T	C	-0.0229768	0.00404862	1.40001e-08	-7.31451e-05	7.14299e-05	0.31	30.3341
OMEGA6	Liver cancer	rs3817335	11	47643891	A	T	-0.027965	0.00421165	3.10027e-11	-1.70145e-06	7.43567e-05	0.98	40.9659
OMEGA6	Liver cancer	rs4008004	9	15300968	A	C	0.0334374	0.00487192	6.70039e-12	0.000145746	8.58373e-05	0.0899995	44.4094
OMEGA6	Liver cancer	rs4299376	2	44073881	T	G	-0.0356946	0.00431655	1.29987e-16	5.7973e-05	7.58652e-05	0.44	64.1926
OMEGA6	Liver cancer	rs4704210	5	74635225	C	G	0.0463297	0.00416513	9.70063e-29	1.82829e-05	7.33805e-05	0.8	115.729
OMEGA6	Liver cancer	rs4860948	4	69340991	A	T	0.0285942	0.00470392	1.2e-09	-3.81071e-05	8.28526e-05	0.649999	34.7348
OMEGA6	Liver cancer	rs496654	1	234851165	C	A	0.0302882	0.00403175	5.79963e-14	-1.00233e-05	7.12018e-05	0.89	52.7124
OMEGA6	Liver cancer	rs534417	1	23784965	G	A	0.0391707	0.00607383	1.09999e-10	2.72008e-05	0.000107317	0.8	38.6105
OMEGA6	Liver cancer	rs55747707	7	73042085	A	G	-0.0498035	0.00501986	3.40017e-23	-9.29986e-05	8.86663e-05	0.29	92.5937
OMEGA6	Liver cancer	rs56325564	17	45766771	A	G	0.0227535	0.00406151	2.1e-08	-3.87158e-06	7.14536e-05	0.96	29.7419
OMEGA6	Liver cancer	rs5754102	22	21916272	A	C	-0.0326814	0.00527073	5.60003e-10	1.36744e-05	9.29852e-05	0.88	36.7785
OMEGA6	Liver cancer	rs602633	1	109821511	G	T	0.0573983	0.00487783	5.79963e-32	-6.69388e-06	8.60822e-05	0.94	128.926
OMEGA6	Liver cancer	rs633695	15	58725839	G	A	0.0730669	0.00444717	1.20005e-60	9.49234e-05	7.83907e-05	0.23	254.596
OMEGA6	Liver cancer	rs6471717	8	59377357	A	G	-0.0295948	0.00427438	4.40048e-12	4.76237e-05	7.5238e-05	0.53	45.0235
OMEGA6	Liver cancer	rs6547409	2	21190209	T	C	-0.0808582	0.00924119	2.09991e-18	2.81479e-05	0.000162532	0.86	73.1788
OMEGA6	Liver cancer	rs6602911	13	114547372	T	C	0.0262676	0.00419748	3.89996e-10	-9.16716e-05	7.40062e-05	0.22	36.58
OMEGA6	Liver cancer	rs672889	2	21319016	G	T	0.0758525	0.00580072	4.49987e-39	-0.000132943	0.00010243	0.19	159.485
OMEGA6	Liver cancer	rs6882345	5	156397673	A	G	0.0441725	0.00417626	3.80014e-26	0.000114938	7.36611e-05	0.12	104.372
OMEGA6	Liver cancer	rs6938647	6	160986915	C	A	-0.0478033	0.00494492	4.19952e-22	8.5344e-06	8.71365e-05	0.92	89.5741
OMEGA6	Liver cancer	rs7139079	12	121415293	A	G	-0.0292329	0.00411236	1.20005e-12	-3.14281e-05	7.24144e-05	0.66	47.4765
OMEGA6	Liver cancer	rs72997616	11	75474195	A	C	-0.0527256	0.00693794	2.99985e-14	3.05411e-05	0.000122221	0.8	54.5136
OMEGA6	Liver cancer	rs740516	17	67082962	G	C	-0.0313763	0.00565493	2.90001e-08	1.27747e-08	9.96923e-05	1	29.0571
OMEGA6	Liver cancer	rs76116020	16	69385641	G	A	-0.0570097	0.00986958	7.59994e-09	-9.60453e-06	0.000174559	0.96	31.2918
OMEGA6	Liver cancer	rs7707394	5	74472939	A	G	0.0294421	0.00419959	2.39994e-12	5.28971e-05	7.40741e-05	0.48	45.7918
OMEGA6	Liver cancer	rs7750288	6	160400147	G	A	0.025103	0.00445908	1.79999e-08	2.30301e-05	7.86786e-05	0.77	29.5441
OMEGA6	Liver cancer	rs7831074	8	141633257	G	C	0.0276942	0.00504475	4e-08	-4.52146e-05	8.89735e-05	0.61	32.2664
OMEGA6	Liver cancer	rs870526	2	20369562	T	C	-0.0320783	0.00403664	1.9002e-15	8.3784e-06	7.10894e-05	0.91	59.0923
OMEGA6	Liver cancer	rs9304381	18	47158234	T	C	0.0700213	0.0052323	7.70016e-41	-6.0327e-05	9.25661e-05	0.51	167.829
OMEGA6	Liver cancer	rs9616847	22	50868669	T	A	0.0235066	0.00415553	1.5e-08	5.19351e-05	7.30756e-05	0.48	30.1957
OMEGA6	Liver cancer	rs964184	11	116648917	C	G	-0.138873	0.00594037	7.19449e-121	6.36762e-05	0.000104314	0.54	513.024
OMEGA6/FA	Liver cancer	rs1065853	19	45413233	T	G	-0.149197	0.00730619	1.10002e-92	-0.000145751	0.000130926	0.27	380.565
OMEGA6/FA	Liver cancer	rs10733306	9	16048248	T	C	0.0220496	0.00400412	3.69999e-08	-1.65426e-05	7.17249e-05	0.82	27.7846
OMEGA6/FA	Liver cancer	rs10773049	12	124506631	C	T	0.022457	0.00405767	3.09999e-08	6.33047e-05	7.28072e-05	0.38	27.6809
OMEGA6/FA	Liver cancer	rs111351217	17	41163974	A	G	-0.0497368	0.00903706	3.69999e-08	-0.000208634	0.000162704	0.2	28.1803
OMEGA6/FA	Liver cancer	rs11429307	5	55857025	GT	G	-0.0445358	0.00504741	1.10002e-18	1.67911e-05	9.06398e-05	0.85	70.6754
OMEGA6/FA	Liver cancer	rs11508026	16	56999328	T	C	0.027324	0.00401029	9.49948e-12	8.8322e-05	7.18952e-05	0.22	42.1634
OMEGA6/FA	Liver cancer	rs1168030	1	62968491	T	C	-0.0492915	0.00413738	1e-32	-0.000124482	7.42963e-05	0.0940005	128.114
OMEGA6/FA	Liver cancer	rs12212146	6	161125454	C	T	-0.0567627	0.00774962	2.39994e-13	-1.23066e-05	0.000139586	0.93	51.0068
OMEGA6/FA	Liver cancer	rs12419462	11	27623309	A	G	-0.0285755	0.00471709	1.40001e-09	2.08215e-05	8.45859e-05	0.81	33.1454
OMEGA6/FA	Liver cancer	rs1260326	2	27730940	C	T	0.109743	0.00404504	4.29536e-162	-7.734e-05	7.25549e-05	0.29	666.4
OMEGA6/FA	Liver cancer	rs1316753	5	78531337	C	G	0.0228093	0.00404888	1.79999e-08	-4.99329e-05	7.25308e-05	0.49	28.6006
OMEGA6/FA	Liver cancer	rs13389219	2	165528876	T	C	0.038325	0.00405363	3.19963e-21	-0.000143969	7.27322e-05	0.0479999	80.617
OMEGA6/FA	Liver cancer	rs1471251	4	87976359	T	A	-0.0264073	0.00406317	8.10028e-11	-4.76801e-05	7.28187e-05	0.51	38.414
OMEGA6/FA	Liver cancer	rs1546224	12	63696548	T	C	-0.0236674	0.00429622	3.59998e-08	0.000117929	7.73859e-05	0.13	27.4983
OMEGA6/FA	Liver cancer	rs1561748	8	19733244	C	G	0.0494364	0.00482644	1.29987e-24	-0.000132104	8.64269e-05	0.13	110.237
OMEGA6/FA	Liver cancer	rs1736070	8	11665805	T	C	0.0259828	0.00425289	1e-09	4.65389e-05	7.62968e-05	0.54	34.5304
OMEGA6/FA	Liver cancer	rs174528	11	61543499	C	T	0.0251335	0.00408383	7.49998e-10	0.000104782	7.33693e-05	0.15	34.1439
OMEGA6/FA	Liver cancer	rs199607859	6	139835604	T	G	0.0317367	0.00404516	4.30031e-15	-7.13369e-05	7.21885e-05	0.32	55.8741
OMEGA6/FA	Liver cancer	rs2068888	10	94839642	A	G	0.0257216	0.0039792	1e-10	5.2927e-05	7.1358e-05	0.46	37.6775
OMEGA6/FA	Liver cancer	rs261290	15	58678720	C	T	0.0617512	0.00417436	1.59993e-49	-0.000128708	7.48451e-05	0.0850002	198.634
OMEGA6/FA	Liver cancer	rs295268	9	86429305	C	T	0.0280531	0.00454438	6.69993e-10	5.43481e-05	8.13372e-05	0.5	34.5007
OMEGA6/FA	Liver cancer	rs2972140	2	227104111	C	T	-0.0340375	0.00414245	2.09991e-16	-9.32979e-05	7.4505e-05	0.21	60.6049
OMEGA6/FA	Liver cancer	rs328	8	19819724	G	C	0.137521	0.00657047	2.80027e-97	-0.000185784	0.000117826	0.11	393.818
OMEGA6/FA	Liver cancer	rs35169799	11	64031241	T	C	-0.0485534	0.00814674	2.5e-09	0.000126807	0.000145715	0.38	32.1703
OMEGA6/FA	Liver cancer	rs3812316	7	73020337	G	C	0.0993677	0.0058968	1e-63	-2.0856e-05	0.000106277	0.84	256.211
OMEGA6/FA	Liver cancer	rs3860846	8	126631687	T	C	-0.030052	0.00447696	1.9002e-11	9.26574e-05	8.05657e-05	0.25	41.5221
OMEGA6/FA	Liver cancer	rs4646246	8	18248661	G	A	-0.028569	0.00511872	2.39999e-08	0.000192705	9.17469e-05	0.0359998	28.0258
OMEGA6/FA	Liver cancer	rs4665710	2	21221035	C	A	-0.047267	0.00486875	2.80027e-22	-4.86343e-05	8.76657e-05	0.58	84.544
OMEGA6/FA	Liver cancer	rs473224	15	58737341	G	T	0.0600834	0.00567866	3.69999e-26	2.00424e-05	0.000101815	0.84	103.661
OMEGA6/FA	Liver cancer	rs499765	19	49266390	G	C	0.0255461	0.00422799	1.5e-09	-2.69067e-05	7.58102e-05	0.719999	33.6407
OMEGA6/FA	Liver cancer	rs59484402	1	230302838	CT	C	0.027361	0.00411002	2.80027e-11	-3.66986e-05	7.38473e-05	0.62	40.9136
OMEGA6/FA	Liver cancer	rs6073958	20	44551855	C	T	-0.0474619	0.00497167	1.29987e-21	7.50657e-05	8.90448e-05	0.4	82.568
OMEGA6/FA	Liver cancer	rs6658257	1	93820684	G	A	-0.0228432	0.00405119	1.7e-08	2.65123e-05	7.25233e-05	0.709999	28.7598
OMEGA6/FA	Liver cancer	rs684773	3	135956305	C	A	-0.0347116	0.00468622	1.29987e-13	8.48246e-05	8.38491e-05	0.31	49.5383
OMEGA6/FA	Liver cancer	rs6905288	6	43758873	A	G	-0.02552	0.00398662	1.5e-10	7.51455e-05	7.17085e-05	0.29	36.7579
OMEGA6/FA	Liver cancer	rs6938550	6	20462138	A	G	0.0399771	0.00706603	1.5e-08	-1.16486e-05	0.000127021	0.93	28.857
OMEGA6/FA	Liver cancer	rs72555385	7	73123473	G	A	-0.0540068	0.0091908	4.20001e-09	-7.72904e-05	0.000165235	0.64	31.4605
OMEGA6/FA	Liver cancer	rs7402939	15	99183876	C	T	-0.023501	0.00413068	1.29999e-08	1.60953e-05	7.40019e-05	0.83	29.8275
OMEGA6/FA	Liver cancer	rs78058190	2	219699999	A	G	-0.0667368	0.010245	7.29962e-11	-7.09324e-06	0.000183274	0.97	48.7825
OMEGA6/FA	Liver cancer	rs964184	11	116648917	C	G	0.136188	0.00583695	2.09894e-120	6.36762e-05	0.000104314	0.54	493.294
OMEGA6/FA	Liver cancer	rs9908820	17	73408819	G	A	-0.0279066	0.00446315	4e-10	-4.19024e-05	7.98506e-05	0.6	35.3883
OMEGA6/OMEGA3	Liver cancer	rs10075801	5	131677642	G	A	-0.02358	0.00401401	4.20001e-09	5.11918e-05	7.1772e-05	0.48	31.954
OMEGA6/OMEGA3	Liver cancer	rs1065853	19	45413233	T	G	-0.0803838	0.00732929	5.50047e-28	-0.000145751	0.000130926	0.27	110.212
OMEGA6/OMEGA3	Liver cancer	rs1077835	15	58723426	G	A	-0.0998071	0.00480305	6.59933e-96	5.63076e-05	8.58181e-05	0.51	394.148
OMEGA6/OMEGA3	Liver cancer	rs112875651	8	126506694	A	G	0.0719492	0.00412529	4.00037e-68	-1.42418e-05	7.36993e-05	0.85	284.571
OMEGA6/OMEGA3	Liver cancer	rs117143374	21	40555561	C	T	0.0318136	0.00571328	2.59998e-08	0.000209409	0.000102171	0.04	28.4112
OMEGA6/OMEGA3	Liver cancer	rs12226389	11	61823723	C	T	0.0592832	0.00512548	6.09958e-31	0.000193786	9.67459e-05	0.0449997	122.42
OMEGA6/OMEGA3	Liver cancer	rs1260326	2	27730940	C	T	0.066446	0.00405986	3.29989e-60	-7.734e-05	7.25549e-05	0.29	243.404
OMEGA6/OMEGA3	Liver cancer	rs150370599	11	60718792	T	C	-0.0475725	0.00728355	6.4998e-11	0.000480868	0.000130507	0.000230001	38.4637
OMEGA6/OMEGA3	Liver cancer	rs195445	11	61744342	T	C	0.0344283	0.00427728	8.30042e-16	-4.47926e-05	7.68174e-05	0.56	58.509
OMEGA6/OMEGA3	Liver cancer	rs2394976	6	31311912	T	G	0.0315075	0.00538488	4.90004e-09	-7.68754e-05	9.64133e-05	0.43	30.9508
OMEGA6/OMEGA3	Liver cancer	rs2463523	17	43671737	C	A	0.0401451	0.00475753	3.19963e-17	1.94759e-05	8.46071e-05	0.82	66.6377
OMEGA6/OMEGA3	Liver cancer	rs35390787	16	15678414	CA	C	-0.0255265	0.00409167	4.39997e-10	2.51969e-05	7.32344e-05	0.73	36.9089
OMEGA6/OMEGA3	Liver cancer	rs4000713	7	25990597	A	G	0.0302187	0.00435921	4.10015e-12	-7.38285e-06	7.78374e-05	0.92	43.7347
OMEGA6/OMEGA3	Liver cancer	rs4860987	4	69491284	T	A	-0.0411323	0.00479927	1e-17	-7.04208e-05	8.56353e-05	0.41	74.6595
OMEGA6/OMEGA3	Liver cancer	rs583609	1	62916796	C	T	0.0428152	0.0041587	7.39946e-25	0.000112127	7.44218e-05	0.13	96.3176
OMEGA6/OMEGA3	Liver cancer	rs62466318	7	73042085	T	C	0.0599701	0.00494834	8.4004e-34	-9.29986e-05	8.86663e-05	0.29	134.58
OMEGA6/OMEGA3	Liver cancer	rs6693447	1	2330190	G	T	-0.0250996	0.00398654	3.09999e-10	0.000128511	7.13057e-05	0.0719996	36.0244
OMEGA6/OMEGA3	Liver cancer	rs673335	11	75450576	C	T	0.0611093	0.00541161	1.39991e-29	9.42774e-06	9.71565e-05	0.92	115.411
OMEGA6/OMEGA3	Liver cancer	rs72789541	16	15132108	A	T	0.0906088	0.00435849	5.40008e-96	-3.64468e-05	7.76335e-05	0.64	394.833
OMEGA6/OMEGA3	Liver cancer	rs77323894	11	60896505	C	G	-0.0682803	0.0107365	2e-10	-0.000181865	0.000194406	0.35	39.6441
OMEGA6/OMEGA3	Liver cancer	rs7819706	8	19844415	G	A	0.0363774	0.00614755	3.29997e-09	-9.84888e-05	0.000109632	0.37	31.7536
OMEGA6/OMEGA3	Liver cancer	rs8074191	17	17407191	C	T	0.0281472	0.00463331	1.2e-09	2.73902e-05	8.28634e-05	0.74	33.6129
OMEGA6/OMEGA3	Liver cancer	rs9332238	10	96748492	A	G	-0.0347177	0.00498195	3.19963e-12	-9.78036e-05	8.91384e-05	0.27	44.0904
OMEGA6/OMEGA3	Liver cancer	rs964184	11	116648917	C	G	0.0746316	0.00582544	1.39991e-37	6.36762e-05	0.000104314	0.54	147.697
OMEGA6/OMEGA3	Liver cancer	rs9947684	18	47166694	G	A	-0.0276606	0.00417279	3.40017e-11	3.12285e-06	7.46746e-05	0.97	39.8102
PUFA	Liver cancer	rs1002687	1	62963737	A	G	0.0959946	0.00420718	1.99986e-120	-0.000123672	7.43015e-05	0.0959997	487.499
PUFA	Liver cancer	rs10096633	8	19830921	T	C	-0.0339303	0.00610477	3.09999e-08	-9.8151e-05	0.000107477	0.36	28.7502
PUFA	Liver cancer	rs102275	11	61557803	C	T	-0.0974089	0.00421144	3.1989e-125	1.88451e-05	7.43622e-05	0.8	498.463
PUFA	Liver cancer	rs1065853	19	45413233	T	G	-0.169688	0.00742914	3.69828e-118	-0.000145751	0.000130926	0.27	492.728
PUFA	Liver cancer	rs112875651	8	126506694	A	G	-0.07727	0.00418284	4.60045e-78	-1.42418e-05	7.36993e-05	0.85	328.324
PUFA	Liver cancer	rs114863007	6	34729158	A	G	-0.0480587	0.00692094	4.10015e-13	-1.02968e-05	0.000122025	0.93	45.4914
PUFA	Liver cancer	rs115413710	6	31180819	C	T	0.0604013	0.0097982	8.10028e-12	4.28949e-06	0.000173438	0.98	35.5383
PUFA	Liver cancer	rs115478735	9	136151806	T	A	0.0373598	0.00521074	7.39946e-14	4.56233e-05	8.76255e-05	0.6	48.0795
PUFA	Liver cancer	rs1260326	2	27730940	C	T	-0.0762658	0.00411631	1.59993e-77	-7.734e-05	7.25549e-05	0.29	320.859
PUFA	Liver cancer	rs12740374	1	109817590	T	G	-0.0589449	0.00484565	3.29989e-34	8.75995e-06	8.55467e-05	0.92	137.771
PUFA	Liver cancer	rs13108218	4	3443931	G	A	-0.0343116	0.00417075	1.59993e-17	6.78253e-05	7.3517e-05	0.36	64.121
PUFA	Liver cancer	rs142158911	19	11190534	A	G	-0.0922557	0.00631055	6.70039e-50	0.000161969	0.000111803	0.15	202.144
PUFA	Liver cancer	rs1461729	8	9187242	G	A	0.0858304	0.0066974	1.29987e-38	-0.000165565	0.000117927	0.16	153.75
PUFA	Liver cancer	rs157585	19	45403858	C	A	0.0212466	0.00404793	4.60002e-08	4.95326e-05	7.16381e-05	0.49	25.7833
PUFA	Liver cancer	rs183130	16	56991363	T	C	0.0559719	0.00430633	7.19946e-41	-4.02303e-05	7.59911e-05	0.6	158.05
PUFA	Liver cancer	rs199717562	1	55491851	G	A	-0.0356887	0.00541346	1.10002e-11	4.0995e-05	9.51186e-05	0.67	45.9099
PUFA	Liver cancer	rs199900492	1	234850420	CA	C	-0.0299977	0.00403845	4.19952e-15	7.9416e-06	7.13736e-05	0.91	51.711
PUFA	Liver cancer	rs2229738	11	68562328	T	C	-0.0410344	0.00808345	3.59998e-08	4.41708e-05	0.000143247	0.760001	23.8808
PUFA	Liver cancer	rs2326077	8	59385919	T	C	-0.0284526	0.00426919	1.59993e-11	4.80419e-05	7.5181e-05	0.52	41.6003
PUFA	Liver cancer	rs2378390	20	34152782	A	G	-0.0324241	0.00581303	1.2e-08	-2.26928e-05	0.000102386	0.82	29.2714
PUFA	Liver cancer	rs261290	15	58678720	C	T	-0.112315	0.00424505	1.1995e-157	-0.000128708	7.48451e-05	0.0850002	659.695
PUFA	Liver cancer	rs2737245	8	116658583	T	G	-0.0285112	0.00450206	2e-10	-0.0001326	7.94483e-05	0.0949992	37.5876
PUFA	Liver cancer	rs2740488	9	107661742	C	A	-0.049166	0.004574	7.19946e-27	2.87401e-05	8.05617e-05	0.719999	108.474
PUFA	Liver cancer	rs28383314	6	32587213	C	T	0.0403992	0.00415433	1.69981e-19	-3.362e-05	7.33254e-05	0.649999	88.2373
PUFA	Liver cancer	rs34955778	16	15139594	C	T	-0.029365	0.00408638	1.29987e-12	4.77899e-05	7.20198e-05	0.51	48.3311
PUFA	Liver cancer	rs3770586	2	169828995	T	C	-0.0238966	0.00404591	1e-09	-7.31451e-05	7.14299e-05	0.31	32.81
PUFA	Liver cancer	rs3822855	6	116316882	T	G	0.0235759	0.00410926	6.4e-09	-0.000124889	7.24515e-05	0.0850002	30.7092
PUFA	Liver cancer	rs3843482	5	74639259	G	T	0.0424902	0.00416334	2.70023e-25	1.99108e-05	7.33963e-05	0.79	97.2817
PUFA	Liver cancer	rs4008004	9	15300968	A	C	0.0320614	0.00486982	3.80014e-11	0.000145746	8.58373e-05	0.0899995	40.827
PUFA	Liver cancer	rs4299376	2	44073881	T	G	-0.0315084	0.00431374	7.29962e-14	5.7973e-05	7.58652e-05	0.44	50.0098
PUFA	Liver cancer	rs4561509	17	45781799	A	G	0.0239181	0.00404085	7.59994e-10	2.2015e-05	7.10768e-05	0.760001	32.9022
PUFA	Liver cancer	rs4860948	4	69340991	A	T	0.0337639	0.00470169	4.90004e-13	-3.81071e-05	8.28526e-05	0.649999	48.433
PUFA	Liver cancer	rs534417	1	23784965	G	A	0.0385998	0.00607001	1.09999e-10	2.72008e-05	0.000107317	0.8	37.4914
PUFA	Liver cancer	rs55747707	7	73042085	A	G	-0.0611785	0.00501785	5.90065e-34	-9.29986e-05	8.86663e-05	0.29	139.757
PUFA	Liver cancer	rs5754102	22	21916272	A	C	-0.0288301	0.00526871	2.30001e-08	1.36744e-05	9.29852e-05	0.88	28.6181
PUFA	Liver cancer	rs59774409	19	50016748	T	C	0.0427981	0.00727468	4.39997e-09	-0.000201978	0.000129106	0.12	32.0944
PUFA	Liver cancer	rs633695	15	58725839	G	A	0.0838432	0.0044443	1.10002e-79	9.49234e-05	7.83907e-05	0.23	335.457
PUFA	Liver cancer	rs6547409	2	21190209	T	C	-0.084643	0.00923521	4.30031e-22	2.81479e-05	0.000162532	0.86	80.1883
PUFA	Liver cancer	rs6602911	13	114547372	T	C	0.0279094	0.00419569	5.79963e-11	-9.16716e-05	7.40062e-05	0.22	41.295
PUFA	Liver cancer	rs672889	2	21319016	G	T	0.0748648	0.00579704	7.29962e-41	-0.000132943	0.00010243	0.19	155.327
PUFA	Liver cancer	rs6882345	5	156397673	A	G	0.0456949	0.0041739	3.59998e-29	0.000114938	7.36611e-05	0.12	111.689
PUFA	Liver cancer	rs6938647	6	160986915	C	A	-0.0475077	0.00494185	3.29989e-23	8.5344e-06	8.71365e-05	0.92	88.4623
PUFA	Liver cancer	rs72997616	11	75474195	A	C	-0.0647308	0.00693225	8.4004e-21	3.05411e-05	0.000122221	0.8	82.1807
PUFA	Liver cancer	rs75406471	10	5257647	A	G	-0.0352293	0.00558407	4.20001e-10	-0.000132871	9.84724e-05	0.18	37.3362
PUFA	Liver cancer	rs7707394	5	74472939	A	G	0.0265334	0.0041973	1.5e-10	5.28971e-05	7.40741e-05	0.48	37.186
PUFA	Liver cancer	rs7831074	8	141633257	G	C	0.0291217	0.00504193	9.49992e-09	-4.52146e-05	8.89735e-05	0.61	35.6769
PUFA	Liver cancer	rs7970695	12	121423376	A	G	-0.032523	0.00415946	1.99986e-15	2.49757e-06	7.32753e-05	0.97	57.312
PUFA	Liver cancer	rs870526	2	20369562	T	C	-0.0321934	0.00403392	2.80027e-16	8.3784e-06	7.10894e-05	0.91	59.5137
PUFA	Liver cancer	rs9304381	18	47158234	T	C	0.0738115	0.00523016	3.80014e-46	-6.0327e-05	9.25661e-05	0.51	186.503
PUFA	Liver cancer	rs9616847	22	50868669	T	A	0.0234318	0.00415401	3.50002e-08	5.19351e-05	7.30756e-05	0.48	30.0025
PUFA	Liver cancer	rs964184	11	116648917	C	G	-0.15015	0.00593524	5.19996e-146	6.36762e-05	0.000104314	0.54	600.157
PUFA/FA	Liver cancer	rs10020067	4	88181491	A	C	-0.0271278	0.00408019	2.99985e-11	-7.33819e-05	7.32387e-05	0.32	39.9513
PUFA/FA	Liver cancer	rs10455872	6	161010118	G	A	0.131843	0.00734871	5.60015e-72	0.000251824	0.000131763	0.0560003	291.594
PUFA/FA	Liver cancer	rs1065853	19	45413233	T	G	-0.124284	0.00731831	1.10002e-64	-0.000145751	0.000130926	0.27	263.815
PUFA/FA	Liver cancer	rs10746732	9	86694759	A	G	-0.0281475	0.00483206	5.69994e-09	-4.24432e-06	8.63903e-05	0.96	31.5292
PUFA/FA	Liver cancer	rs11429307	5	55857025	GT	G	-0.0398522	0.00505445	3.19963e-15	1.67911e-05	9.06398e-05	0.85	56.585
PUFA/FA	Liver cancer	rs11644601	16	15172118	C	T	0.052633	0.00435714	1.39991e-33	-6.3051e-05	7.78756e-05	0.42	133.106
PUFA/FA	Liver cancer	rs1168041	1	62960250	C	T	-0.036211	0.00424	1.29987e-17	-0.000107162	7.5961e-05	0.16	68.1596
PUFA/FA	Liver cancer	rs1180384	1	39892774	C	T	-0.0256419	0.00431269	2.80001e-09	-9.53307e-05	7.73972e-05	0.22	31.9149
PUFA/FA	Liver cancer	rs12212146	6	161125454	C	T	-0.0576534	0.00776188	1.10002e-13	-1.23066e-05	0.000139586	0.93	52.6209
PUFA/FA	Liver cancer	rs12419462	11	27623309	A	G	-0.0306279	0.0047212	8.69961e-11	2.08215e-05	8.45859e-05	0.81	38.0792
PUFA/FA	Liver cancer	rs1260326	2	27730940	C	T	0.0904386	0.00405137	2.19786e-110	-7.734e-05	7.25549e-05	0.29	451.733
PUFA/FA	Liver cancer	rs13389219	2	165528876	T	C	0.0354489	0.00405997	2.49977e-18	-0.000143969	7.27322e-05	0.0479999	68.9642
PUFA/FA	Liver cancer	rs1561748	8	19733244	C	G	0.0475746	0.00483476	7.59976e-23	-0.000132104	8.64269e-05	0.13	102.083
PUFA/FA	Liver cancer	rs182549	2	136616754	T	C	-0.0271731	0.00448263	1.29999e-09	6.84116e-05	8.00893e-05	0.39	32.7932
PUFA/FA	Liver cancer	rs2035816	4	100508556	G	A	0.0395074	0.00715195	3.29997e-08	8.92639e-05	0.000128052	0.49	27.7201
PUFA/FA	Liver cancer	rs2081194	19	49263477	C	G	0.0281411	0.00415835	1.29987e-11	-3.07148e-05	7.42592e-05	0.68	43.6833
PUFA/FA	Liver cancer	rs2302263	11	64021821	T	C	-0.039263	0.00701116	2.1e-08	-4.2752e-05	0.000125313	0.73	28.4993
PUFA/FA	Liver cancer	rs261290	15	58678720	C	T	0.0280914	0.00418134	1.80011e-11	-0.000128708	7.48451e-05	0.0850002	41.0501
PUFA/FA	Liver cancer	rs283814	19	45389224	G	A	-0.0416285	0.00739827	1.79999e-08	-9.80421e-05	0.000132449	0.46	28.5329
PUFA/FA	Liver cancer	rs2972140	2	227104111	C	T	-0.0339204	0.00414893	2.90001e-16	-9.32979e-05	7.4505e-05	0.21	60.1884
PUFA/FA	Liver cancer	rs328	8	19819724	G	C	0.136102	0.0065818	5.40008e-95	-0.000185784	0.000117826	0.11	385.705
PUFA/FA	Liver cancer	rs3812316	7	73020337	G	C	0.0778554	0.00590595	1.10002e-39	-2.0856e-05	0.000106277	0.84	157.149
PUFA/FA	Liver cancer	rs4871624	8	126629328	G	T	-0.0244535	0.00440683	2.90001e-08	5.46318e-05	7.91193e-05	0.49	28.1779
PUFA/FA	Liver cancer	rs56156922	16	56987369	C	T	0.0269447	0.00425208	2.30001e-10	-3.85058e-05	7.61936e-05	0.61	36.6052
PUFA/FA	Liver cancer	rs59484402	1	230302838	CT	C	0.032958	0.00411569	1.20005e-15	-3.66986e-05	7.38473e-05	0.62	59.3739
PUFA/FA	Liver cancer	rs6073958	20	44551855	C	T	-0.0533143	0.00497908	9.3994e-27	7.50657e-05	8.90448e-05	0.4	104.206
PUFA/FA	Liver cancer	rs632057	6	139834012	G	T	0.0277938	0.00410121	1.20005e-11	-7.85544e-05	7.34608e-05	0.28	41.5343
PUFA/FA	Liver cancer	rs655720	3	136103267	T	C	-0.0282098	0.00442029	1.7e-10	7.90906e-05	7.90047e-05	0.32	37.0075
PUFA/FA	Liver cancer	rs6606731	12	109982578	A	T	-0.0281891	0.00503417	2.1e-08	-0.000101362	9.00027e-05	0.26	28.242
PUFA/FA	Liver cancer	rs673548	2	21237544	A	G	0.0428037	0.00488484	1.9002e-18	1.48049e-05	8.77715e-05	0.87	68.991
PUFA/FA	Liver cancer	rs6905288	6	43758873	A	G	-0.0225343	0.00399293	1.7e-08	7.51455e-05	7.17085e-05	0.29	28.6581
PUFA/FA	Liver cancer	rs7402939	15	99183876	C	T	-0.0236583	0.00413759	1.09999e-08	1.60953e-05	7.40019e-05	0.83	30.2282
PUFA/FA	Liver cancer	rs752446	8	10649767	A	G	-0.0259432	0.00409605	2.39999e-10	-2.90609e-05	7.33607e-05	0.69	36.3027
PUFA/FA	Liver cancer	rs78058190	2	219699999	A	G	-0.0623769	0.010261	1.2e-09	-7.09324e-06	0.000183274	0.97	42.6145
PUFA/FA	Liver cancer	rs7924036	10	65191645	T	G	0.0366406	0.00396562	2.49977e-20	-1.20232e-05	7.10621e-05	0.87	77.2447
PUFA/FA	Liver cancer	rs9419746	10	94508055	T	C	-0.0294304	0.00490611	2e-09	-0.000122277	8.80618e-05	0.16	33.3624
PUFA/FA	Liver cancer	rs964184	11	116648917	C	G	0.114932	0.00584203	3.69999e-86	6.36762e-05	0.000104314	0.54	350.892
PUFA/FA	Liver cancer	rs9908820	17	73408819	G	A	-0.0285307	0.0044699	1.7e-10	-4.19024e-05	7.98506e-05	0.6	36.9893
PUFA/MUFA	Liver cancer	rs10455872	6	161010118	G	A	0.134049	0.00732476	8.10028e-75	0.000251824	0.000131763	0.0560003	301.459
PUFA/MUFA	Liver cancer	rs1065853	19	45413233	T	G	-0.125864	0.00729596	1.10002e-66	-0.000145751	0.000130926	0.27	270.581
PUFA/MUFA	Liver cancer	rs10937924	4	3374898	C	T	-0.0246006	0.00402414	9.80009e-10	-0.000127993	7.22597e-05	0.0769999	33.6462
PUFA/MUFA	Liver cancer	rs11207994	1	63047987	T	C	0.0483135	0.00414235	1.99986e-31	9.91739e-05	7.45477e-05	0.18	122.427
PUFA/MUFA	Liver cancer	rs11235	3	52745087	C	T	-0.0221257	0.00396421	2.39999e-08	-3.79106e-06	7.13073e-05	0.96	27.9343
PUFA/MUFA	Liver cancer	rs11429307	5	55857025	GT	G	-0.0451157	0.00503968	3.50026e-19	1.67911e-05	9.06398e-05	0.85	72.5291
PUFA/MUFA	Liver cancer	rs11644601	16	15172118	C	T	0.0656563	0.00434417	1.29987e-51	-6.3051e-05	7.78756e-05	0.42	207.259
PUFA/MUFA	Liver cancer	rs12212146	6	161125454	C	T	-0.0594838	0.00773658	1.50003e-14	-1.23066e-05	0.000139586	0.93	56.0168
PUFA/MUFA	Liver cancer	rs1260326	2	27730940	C	T	0.0928958	0.00403812	4.19759e-117	-7.734e-05	7.25549e-05	0.29	476.717
PUFA/MUFA	Liver cancer	rs13389219	2	165528876	T	C	0.0378446	0.00404669	8.60003e-21	-0.000143969	7.27322e-05	0.0479999	78.6072
PUFA/MUFA	Liver cancer	rs139110024	16	15419784	T	G	-0.0612664	0.0111832	4.30002e-08	-0.000113014	0.000200115	0.57	32.2719
PUFA/MUFA	Liver cancer	rs141078087	11	27631005	AT	A	-0.0288311	0.00472808	1.09999e-09	2.37253e-05	8.50336e-05	0.780001	33.6371
PUFA/MUFA	Liver cancer	rs1471251	4	87976359	T	A	-0.0276545	0.00405636	9.30037e-12	-4.76801e-05	7.28187e-05	0.51	42.1296
PUFA/MUFA	Liver cancer	rs1561748	8	19733244	C	G	0.0615726	0.00481766	2.09991e-37	-0.000132104	8.64269e-05	0.13	171.095
PUFA/MUFA	Liver cancer	rs182549	2	136616754	T	C	-0.0245223	0.00446797	4.09996e-08	6.84116e-05	8.00893e-05	0.39	26.7058
PUFA/MUFA	Liver cancer	rs2035816	4	100508556	G	A	0.0393916	0.00712954	3.29997e-08	8.92639e-05	0.000128052	0.49	27.5578
PUFA/MUFA	Liver cancer	rs2081194	19	49263477	C	G	0.0261162	0.00414566	2.99999e-10	-3.07148e-05	7.42592e-05	0.68	37.621
PUFA/MUFA	Liver cancer	rs2302263	11	64021821	T	C	-0.0444171	0.0069839	2e-10	-4.2752e-05	0.000125313	0.73	36.4752
PUFA/MUFA	Liver cancer	rs283814	19	45389224	G	A	-0.0501976	0.00737568	1e-11	-9.80421e-05	0.000132449	0.46	41.4935
PUFA/MUFA	Liver cancer	rs2925979	16	81534790	C	T	0.0276226	0.00430905	1.5e-10	-3.83527e-05	7.75454e-05	0.62	36.9375
PUFA/MUFA	Liver cancer	rs2972140	2	227104111	C	T	-0.0372675	0.00413536	1.99986e-19	-9.32979e-05	7.4505e-05	0.21	72.6605
PUFA/MUFA	Liver cancer	rs328	8	19819724	G	C	0.171634	0.00655851	5.90201e-151	-0.000185784	0.000117826	0.11	614.602
PUFA/MUFA	Liver cancer	rs35163364	7	128732786	T	C	0.0231875	0.00400474	7.00003e-09	-5.08257e-05	7.18644e-05	0.48	30.3537
PUFA/MUFA	Liver cancer	rs3812316	7	73020337	G	C	0.100715	0.00588853	1.39991e-65	-2.0856e-05	0.000106277	0.84	263.222
PUFA/MUFA	Liver cancer	rs4963506	11	62187666	A	G	-0.0305383	0.00498498	8.99995e-10	0.000231015	8.96065e-05	0.00990011	33.7756
PUFA/MUFA	Liver cancer	rs56156922	16	56987369	C	T	0.034575	0.00423943	3.50026e-16	-3.85058e-05	7.61936e-05	0.61	60.2851
PUFA/MUFA	Liver cancer	rs59484402	1	230302838	CT	C	0.0439539	0.00410168	8.60003e-27	-3.66986e-05	7.38473e-05	0.62	105.644
PUFA/MUFA	Liver cancer	rs603424	10	102075479	A	G	0.0329406	0.00520152	2.39999e-10	-0.000169252	9.3504e-05	0.0700003	35.8587
PUFA/MUFA	Liver cancer	rs6073958	20	44551855	C	T	-0.0569452	0.00496527	1.9002e-30	7.50657e-05	8.90448e-05	0.4	118.898
PUFA/MUFA	Liver cancer	rs61781371	1	40052108	G	C	-0.0318307	0.00474092	1.9002e-11	-7.08874e-05	8.5164e-05	0.41	40.5424
PUFA/MUFA	Liver cancer	rs632057	6	139834012	G	T	0.0289383	0.00408785	1.50003e-12	-7.85544e-05	7.34608e-05	0.28	45.0267
PUFA/MUFA	Liver cancer	rs655720	3	136103267	T	C	-0.0299513	0.00440712	1.10002e-11	7.90906e-05	7.90047e-05	0.32	41.7195
PUFA/MUFA	Liver cancer	rs673548	2	21237544	A	G	0.0632408	0.00486886	1.39991e-38	1.48049e-05	8.77715e-05	0.87	150.707
PUFA/MUFA	Liver cancer	rs67981690	12	21343886	G	A	-0.032937	0.00592702	2.69998e-08	2.61712e-05	0.000106374	0.81	28.0614
PUFA/MUFA	Liver cancer	rs6866758	5	156466154	T	C	0.0301443	0.00511112	3.69999e-09	-0.000143577	8.96144e-05	0.11	31.7441
PUFA/MUFA	Liver cancer	rs72555385	7	73123473	G	A	-0.057192	0.00917792	4.60002e-10	-7.72904e-05	0.000165235	0.64	35.2821
PUFA/MUFA	Liver cancer	rs7402939	15	99183876	C	T	-0.0228208	0.00412623	3.2e-08	1.60953e-05	7.40019e-05	0.83	28.1255
PUFA/MUFA	Liver cancer	rs752446	8	10649767	A	G	-0.0318251	0.00408156	6.29941e-15	-2.90609e-05	7.33607e-05	0.69	54.6387
PUFA/MUFA	Liver cancer	rs78058190	2	219699999	A	G	-0.0701519	0.0102274	6.89922e-12	-7.09324e-06	0.000183274	0.97	53.9053
PUFA/MUFA	Liver cancer	rs7924036	10	65191645	T	G	0.0433983	0.00395329	4.90004e-28	-1.20232e-05	7.10621e-05	0.87	108.394
PUFA/MUFA	Liver cancer	rs9271573	6	32590501	C	A	-0.0285962	0.00402135	1.20005e-12	9.43058e-07	7.2315e-05	0.99	45.3904
PUFA/MUFA	Liver cancer	rs9419746	10	94508055	T	C	-0.0285046	0.00489086	5.60003e-09	-0.000122277	8.80618e-05	0.16	31.2959
PUFA/MUFA	Liver cancer	rs964184	11	116648917	C	G	0.163581	0.00581931	7.39605e-174	6.36762e-05	0.000104314	0.54	713.048
PUFA/MUFA	Liver cancer	rs9908820	17	73408819	G	A	-0.0260574	0.0044571	5e-09	-4.19024e-05	7.98506e-05	0.6	30.8525
PUFA/MUFA	Liver cancer	rs998584	6	43757896	A	C	-0.0258306	0.00395639	6.59933e-11	0.000133073	7.12389e-05	0.0619998	38.3311
SFA	Liver cancer	rs1002687	1	62963737	A	G	0.0822227	0.00427545	1.39991e-84	-0.000123672	7.43015e-05	0.0959997	357.251
SFA	Liver cancer	rs102275	11	61557803	C	T	-0.032731	0.00427946	7.8001e-15	1.88451e-05	7.43622e-05	0.8	56.0645
SFA	Liver cancer	rs10455872	6	161010118	G	A	-0.135858	0.00758241	5.30029e-73	0.000251824	0.000131763	0.0560003	309.657
SFA	Liver cancer	rs10504255	8	59398461	A	G	-0.028235	0.00434191	1.2e-10	3.72879e-05	7.52654e-05	0.62	40.9825
SFA	Liver cancer	rs10810374	9	15306292	C	A	0.0257936	0.00476717	3.89996e-08	0.000184019	8.26536e-05	0.0259998	28.592
SFA	Liver cancer	rs10884966	10	112185596	A	G	-0.0241254	0.00430359	1.89998e-08	4.78441e-06	7.46277e-05	0.95	30.2864
SFA	Liver cancer	rs11076175	16	57006378	G	A	-0.0395606	0.00535883	2.29985e-13	-7.28601e-05	9.30764e-05	0.43	52.8956
SFA	Liver cancer	rs1128249	2	165528624	T	G	-0.029496	0.00419136	6.4998e-13	-0.000147442	7.27421e-05	0.0430002	47.7118
SFA	Liver cancer	rs11429307	5	55857025	G	GT	-0.0335009	0.00521537	1.29999e-10	-1.67911e-05	9.06398e-05	0.85	39.9792
SFA	Liver cancer	rs11620783	14	24871530	T	C	0.0218835	0.00415462	3.59998e-08	2.72782e-05	7.22415e-05	0.709999	27.0257
SFA	Liver cancer	rs117488242	10	5262136	G	A	-0.0401499	0.00634095	1.5e-10	-0.000150159	9.85777e-05	0.13	42.408
SFA	Liver cancer	rs11895352	2	20367135	T	C	-0.0260664	0.0041059	1.09999e-10	3.88985e-05	7.11867e-05	0.58	38.9864
SFA	Liver cancer	rs12151108	19	11197261	A	G	-0.0588191	0.00630154	5.40008e-21	0.000153349	0.000109893	0.16	83.8839
SFA	Liver cancer	rs12263369	10	94823343	T	C	0.0252274	0.0041658	8.4004e-11	-2.59777e-05	7.22074e-05	0.719999	35.377
SFA	Liver cancer	rs1260326	2	27730940	C	T	-0.105845	0.00418118	8.4918e-143	-7.734e-05	7.25549e-05	0.29	619.611
SFA	Liver cancer	rs12740374	1	109817590	T	G	-0.0320708	0.00492429	4.10015e-11	8.75995e-06	8.55467e-05	0.92	40.7492
SFA	Liver cancer	rs13108218	4	3443931	G	A	-0.0274688	0.0042362	2.09991e-11	6.78253e-05	7.3517e-05	0.36	41.0876
SFA	Liver cancer	rs139315015	8	19893297	G	A	-0.082064	0.00665807	3.69999e-36	-8.85086e-05	0.000115389	0.44	146.095
SFA	Liver cancer	rs146203232	6	160521885	T	C	0.0498123	0.00782647	4.10015e-11	0.00013239	0.000135785	0.33	39.4324
SFA	Liver cancer	rs1890896	10	93641757	C	T	-0.0217743	0.00410364	4.39997e-08	3.2975e-05	7.12597e-05	0.64	27.1853
SFA	Liver cancer	rs2000999	16	72108093	A	G	0.0287218	0.00522617	2.39999e-08	-6.81044e-05	9.04018e-05	0.450001	29.0411
SFA	Liver cancer	rs2126259	8	9185146	C	T	0.0581705	0.00679587	1.80011e-17	-0.000150526	0.000117878	0.2	70.6031
SFA	Liver cancer	rs2156552	18	47181668	T	A	0.0514191	0.00533633	4.40048e-21	-0.000101198	9.30032e-05	0.28	89.1087
SFA	Liver cancer	rs261290	15	58678720	C	T	-0.101359	0.00431238	5.10505e-123	-0.000128708	7.48451e-05	0.0850002	536.698
SFA	Liver cancer	rs2740488	9	107661742	C	A	-0.0369738	0.0046467	7.59976e-15	2.87401e-05	8.05617e-05	0.719999	61.3205
SFA	Liver cancer	rs28383314	6	32587213	C	T	0.0391406	0.00421979	6.4003e-20	-3.362e-05	7.33254e-05	0.649999	82.8212
SFA	Liver cancer	rs34120986	8	11692128	A	G	-0.0242497	0.00434125	3.50002e-08	8.35899e-05	7.57827e-05	0.27	31.5917
SFA	Liver cancer	rs35603463	6	32531745	C	T	0.0291435	0.0049103	2.5e-08	1.31038e-05	8.53159e-05	0.88	47.9799
SFA	Liver cancer	rs35953663	5	74820439	G	GA	0.0272473	0.00422534	1.79999e-10	-5.83818e-06	7.33312e-05	0.94	40.441
SFA	Liver cancer	rs3812316	7	73020337	G	C	-0.0832736	0.00609467	5.00035e-42	-2.0856e-05	0.000106277	0.84	179.776
SFA	Liver cancer	rs4564803	2	21205502	T	G	-0.0492916	0.00486505	1.69981e-25	8.24541e-05	8.465e-05	0.33	98.4941
SFA	Liver cancer	rs4678438	3	136344920	C	A	0.0265901	0.00451494	2.99999e-10	8.92613e-05	7.8129e-05	0.25	33.5338
SFA	Liver cancer	rs4704834	5	156443066	G	A	0.0382379	0.00426854	4.90004e-20	9.02681e-05	7.42388e-05	0.22	77.1438
SFA	Liver cancer	rs60960031	2	21530659	A	G	-0.0249701	0.00417732	7.79992e-10	0.000115246	7.26097e-05	0.11	34.5078
SFA	Liver cancer	rs632057	6	139834012	G	T	-0.0287854	0.0042315	7.19946e-11	-7.85544e-05	7.34608e-05	0.28	44.5491
SFA	Liver cancer	rs633695	15	58725839	G	A	0.0726336	0.00451479	7.50067e-58	9.49234e-05	7.83907e-05	0.23	251.571
SFA	Liver cancer	rs6602911	13	114547372	T	C	0.0259862	0.00426141	1.89998e-09	-9.16716e-05	7.40062e-05	0.22	35.7982
SFA	Liver cancer	rs6847980	4	88180631	T	G	0.0262768	0.00422146	2.80001e-10	-0.000111639	7.34264e-05	0.13	37.2845
SFA	Liver cancer	rs7118569	11	75530404	G	C	-0.044704	0.00714359	8.50002e-10	9.17151e-05	0.000127782	0.47	37.7387
SFA	Liver cancer	rs739320	19	49262113	C	T	-0.0306084	0.00428547	2.70023e-12	1.80177e-05	7.47148e-05	0.81	51.4403
SFA	Liver cancer	rs7551124	1	23785760	T	C	0.037708	0.00617819	6.1e-10	3.55745e-05	0.000107502	0.74	35.6842
SFA	Liver cancer	rs7979473	12	121423659	G	A	-0.0290957	0.00423757	1.20005e-11	4.5527e-06	7.32396e-05	0.95	46.2096
SFA	Liver cancer	rs918106	12	109904318	T	C	0.0267869	0.00409256	5.10035e-12	-0.000134595	7.10707e-05	0.0580003	41.1829
SFA	Liver cancer	rs964184	11	116648917	C	G	-0.144632	0.0060311	1.30017e-130	6.36762e-05	0.000104314	0.54	556.646
SFA/FA	Liver cancer	rs102275	11	61557803	C	T	-0.0437478	0.0042558	8.69961e-25	1.88451e-05	7.43622e-05	0.8	100.201
SFA/FA	Liver cancer	rs1065853	19	45413233	T	G	0.0637474	0.00750926	2.09991e-17	-0.000145751	0.000130926	0.27	69.2885
SFA/FA	Liver cancer	rs1119695	7	10622390	G	A	-0.0299065	0.00536278	2.5e-08	-2.66114e-05	9.37234e-05	0.780001	29.9603
SFA/FA	Liver cancer	rs1260326	2	27730940	C	T	-0.0553075	0.00416082	2.60016e-40	-7.734e-05	7.25549e-05	0.29	168.53
SFA/FA	Liver cancer	rs140584594	1	110232983	G	A	0.0523577	0.00456025	1.59993e-30	0.000116198	7.95258e-05	0.14	124.39
SFA/FA	Liver cancer	rs2495730	10	102361277	C	T	-0.0406095	0.00562953	5.40008e-13	-9.54281e-05	9.85303e-05	0.33	49.7659
SFA/FA	Liver cancer	rs261290	15	58678720	C	T	-0.0485282	0.00428895	1.10002e-29	-0.000128708	7.48451e-05	0.0850002	122.592
SFA/FA	Liver cancer	rs2642438	1	220970028	G	A	0.0465484	0.00446039	1.69981e-25	0.000142263	7.77254e-05	0.0669993	103.981
SFA/FA	Liver cancer	rs2792703	10	113931690	T	C	-0.0368602	0.00452677	3.90032e-16	-3.66809e-05	7.89115e-05	0.64	63.1461
SFA/FA	Liver cancer	rs2904552	22	18905964	T	C	-0.0436476	0.00684279	1.79999e-10	-0.000178842	0.000119533	0.13	40.9795
SFA/FA	Liver cancer	rs295289	9	86465402	A	T	-0.0271039	0.00467108	6.49995e-09	5.35257e-05	8.19157e-05	0.51	32.2484
SFA/FA	Liver cancer	rs2980888	8	126507308	C	T	-0.0511102	0.00443961	1.10002e-30	-0.000108967	7.73561e-05	0.16	126.598
SFA/FA	Liver cancer	rs3130290	6	32174957	C	T	0.0317416	0.00415606	2.19989e-14	7.67845e-06	7.25127e-05	0.92	55.4825
SFA/FA	Liver cancer	rs473224	15	58737341	G	T	-0.0423304	0.00583455	4.00037e-13	2.00424e-05	0.000101815	0.84	51.4299
SFA/FA	Liver cancer	rs4810479	20	44545048	T	C	-0.0266002	0.0047008	1.5e-08	-1.51984e-05	8.19531e-05	0.85	30.5086
SFA/FA	Liver cancer	rs4918	3	186338382	C	G	-0.0233664	0.00425224	3.89996e-08	-3.67825e-05	7.41696e-05	0.62	28.8411
SFA/FA	Liver cancer	rs56017239	17	40989002	G	A	0.0605977	0.0110205	3.79997e-08	-0.000132212	0.000192198	0.49	29.6182
SFA/FA	Liver cancer	rs5746641	22	18911733	C	T	-0.0700721	0.0101689	5.50047e-12	-6.1825e-05	0.000175586	0.719999	45.285
SFA/FA	Liver cancer	rs6754311	2	136707982	C	T	-0.0266747	0.004603	6.80002e-09	-4.33356e-05	8.00475e-05	0.59	31.8644
SFA/FA	Liver cancer	rs73045691	19	45440529	A	G	-0.0255452	0.00464241	3.69999e-08	0.000103144	8.11606e-05	0.2	31.7823
SFA/FA	Liver cancer	rs964184	11	116648917	C	G	0.0407578	0.0059981	1.10002e-11	6.36762e-05	0.000104314	0.54	44.0105
DHA	Esophageal cancer	rs1065853	19	45413233	T	G	-0.0757245	0.00723569	1.20005e-25	0.0715	0.088	0.4162	97.7949
DHA	Esophageal cancer	rs11122450	1	230301811	G	T	0.0221396	0.00402326	3.69999e-08	0.0188	0.0317	0.5534	26.7903
DHA	Esophageal cancer	rs112875651	8	126506694	A	G	-0.0492908	0.00407289	1e-33	0.03	0.0345	0.3837	133.383
DHA	Esophageal cancer	rs11681659	2	136820960	T	C	-0.0305945	0.00432797	1.59993e-12	0.0045	0.0508	0.9288	43.7519
DHA	Esophageal cancer	rs12226389	11	61823630	C	T	-0.0465234	0.0050687	4.40048e-20	0.0009	0.0329	0.9783	75.3627
DHA	Esophageal cancer	rs1260326	2	27730940	C	T	-0.0478469	0.00400686	7.19946e-33	0.114	0.0298	0.0001273	126.083
DHA	Esophageal cancer	rs12872990	13	55952684	G	A	-0.0247993	0.00450626	3.69999e-08	0.033	0.0344	0.3376	29.3218
DHA	Esophageal cancer	rs12914626	15	58738423	T	C	-0.0607243	0.00431309	5.10035e-45	-0.0039	0.0327	0.9053	177.721
DHA	Esophageal cancer	rs139974673	15	44027885	C	T	0.0706679	0.0123542	1.09999e-08	-0.0076	0.152	0.9601	29.0042
DHA	Esophageal cancer	rs143355652	11	61453822	T	C	-0.151052	0.0197085	1.80011e-14	-0.1819	0.2247	0.4183	54.3767
DHA	Esophageal cancer	rs145391587	8	19820933	C	A	0.036602	0.00651709	2e-08	-0.1386	0.0751	0.0650504	27.8042
DHA	Esophageal cancer	rs145786300	11	61406089	A	G	-0.133405	0.0185697	6.79986e-13	0.1621	0.2121	0.4445	48.5242
DHA	Esophageal cancer	rs149820547	11	61983775	G	T	-0.0574582	0.00980643	4.70002e-09	-0.0297	0.0915	0.745901	30.6347
DHA	Esophageal cancer	rs1560390	15	58580781	C	T	-0.04996	0.00476181	9.3994e-26	0.0657	0.0387	0.0897697	98.4954
DHA	Esophageal cancer	rs16940904	17	44186063	T	C	-0.0389871	0.00470419	1.20005e-16	0.0195	0.0555	0.7252	61.2963
DHA	Esophageal cancer	rs1800978	9	107665978	G	C	-0.0348568	0.00597501	5.39995e-09	-0.0102	0.0387	0.7915	30.3614
DHA	Esophageal cancer	rs182611493	19	19458388	G	A	-0.166188	0.0188898	1.39991e-18	-0.1238	0.1863	0.5063	78.5846
DHA	Esophageal cancer	rs191623731	11	61844663	G	T	0.092449	0.0156932	3.79997e-09	-0.11	0.1735	0.526	30.6519
DHA	Esophageal cancer	rs2232143	11	60899701	C	T	0.0852519	0.0140033	1.09999e-09	0.2137	0.1633	0.1907	35.7854
DHA	Esophageal cancer	rs261291	15	58680178	C	T	0.113799	0.00409845	1.09901e-169	0.0205	0.0298	0.4919	687.04
DHA	Esophageal cancer	rs273912	5	131661349	T	G	0.0260377	0.00430356	1.40001e-09	-0.0035	0.0311	0.9112	32.3061
DHA	Esophageal cancer	rs2807967	10	22251380	C	T	0.0252475	0.0043751	7.90005e-09	0.0543	0.052	0.2963	29.6863
DHA	Esophageal cancer	rs2853968	6	31381351	G	A	0.0245504	0.00400283	8.60003e-10	0.038	0.0305	0.2123	33.3693
DHA	Esophageal cancer	rs312939	2	21409548	A	G	0.0387576	0.00454227	1.39991e-17	-0.0069	0.0423	0.8698	64.3903
DHA	Esophageal cancer	rs3764261	16	56993324	A	C	0.0387914	0.00418724	1.99986e-20	-0.0082	0.0339	0.8084	75.9109
DHA	Esophageal cancer	rs4860987	4	69491284	T	A	0.0382907	0.00473652	6.29941e-16	0.0042	0.054	0.9377	64.6946
DHA	Esophageal cancer	rs4986970	16	67976320	T	A	-0.0683276	0.0108658	3.2e-10	-0.0114	0.1241	0.9268	35.2086
DHA	Esophageal cancer	rs525028	11	116705516	A	G	-0.0300942	0.00432096	3.29989e-12	-0.0117	0.0339	0.7286	43.0337
DHA	Esophageal cancer	rs55891451	10	96728169	C	A	0.03156	0.00490048	1.2e-10	0.0299	0.0396	0.4492	36.9029
DHA	Esophageal cancer	rs58542926	19	19379549	T	C	-0.119759	0.00747969	1.10002e-57	0.0468	0.0551	0.3957	227.563
DHA	Esophageal cancer	rs638714	1	62906489	T	G	-0.0376253	0.00413673	9.3994e-20	-0.0059	0.0334	0.8591	73.7249
DHA	Esophageal cancer	rs660240	1	109817838	C	T	0.0431485	0.00477367	1.59993e-19	-0.004	0.0441	0.9276	72.3911
DHA	Esophageal cancer	rs673335	11	75450576	C	T	-0.056988	0.00535167	1.80011e-26	0.0134	0.0331	0.6863	100.356
DHA	Esophageal cancer	rs72789541	16	15127534	A	T	-0.07999	0.00430253	3.80014e-77	0.0451	0.0309	0.1447	307.479
DHA	Esophageal cancer	rs72836561	17	41926126	T	C	-0.06284	0.0112288	2.19999e-08	0.0381	0.1292	0.7678	27.6998
DHA	Esophageal cancer	rs73045691	19	45440529	A	G	0.0291655	0.00447328	7.00003e-11	0.1106	0.051	0.0300601	41.4326
DHA	Esophageal cancer	rs73109460	7	44785800	A	G	-0.0352118	0.00599671	4.30002e-09	-0.012	0.0627	0.8481	30.9029
DHA	Esophageal cancer	rs7570469	2	79709354	T	C	-0.0231794	0.00416009	2.5e-08	-0.0127	0.0301	0.673301	27.3521
DHA	Esophageal cancer	rs77960347	18	47109955	G	A	0.139034	0.0171306	4.79954e-16	-0.0933	0.2011	0.6427	58.0911
DHA	Esophageal cancer	rs78689694	11	126234820	C	G	0.0405572	0.00577456	2.19989e-12	-0.0017	0.0347	0.9604	43.7435
DHA	Esophageal cancer	rs7924036	10	65191645	T	G	0.0346448	0.00392031	9.79941e-19	0.0082	0.0306	0.7879	69.054
DHA	Esophageal cancer	rs9304381	18	47158234	T	C	0.0496313	0.00509088	1.9002e-22	0.0222	0.0358	0.5348	84.2562
DHA	Esophageal cancer	rs9987289	8	9183358	G	A	0.0564948	0.00682548	1.29987e-16	-0.0001	0.0708	0.9984	60.6599
DHA/FA	Esophageal cancer	rs10127775	1	230295789	T	A	0.0310253	0.00408507	3.10027e-14	0.000132827	0.000105629	0.21	52.9047
DHA/FA	Esophageal cancer	rs10455872	6	161010118	G	A	0.0822512	0.00739599	9.8992e-29	4.76235e-05	0.00019128	0.8	113.312
DHA/FA	Esophageal cancer	rs11681659	2	136820960	T	C	-0.0272708	0.00440326	5.89997e-10	3.00864e-05	0.000113485	0.79	34.7593
DHA/FA	Esophageal cancer	rs117733303	6	160922870	G	A	0.121608	0.0147968	2.09991e-16	-0.00061676	0.000383177	0.11	61.8357
DHA/FA	Esophageal cancer	rs11998606	8	10684139	T	C	-0.026821	0.00416786	1.2e-10	-0.000144582	0.000106491	0.17	39.7927
DHA/FA	Esophageal cancer	rs12226389	11	61823723	C	T	-0.0458809	0.00515924	6.00067e-19	-7.58737e-05	0.000140447	0.59	73.2942
DHA/FA	Esophageal cancer	rs16940904	17	44186063	T	C	-0.038921	0.00478564	4.19952e-16	4.02629e-06	0.000123083	0.97	61.0885
DHA/FA	Esophageal cancer	rs1800588	15	58723675	T	C	0.0677672	0.0048429	1.69981e-44	5.74241e-05	0.000125075	0.649999	178.865
DHA/FA	Esophageal cancer	rs195445	11	61744342	T	C	-0.0298494	0.00430545	4.10015e-12	0.000205654	0.000111516	0.0649995	43.9752
DHA/FA	Esophageal cancer	rs2081194	19	49263477	C	G	0.0246579	0.00418282	3.69999e-09	-5.38854e-05	0.000107797	0.62	33.5357
DHA/FA	Esophageal cancer	rs2294919	22	44342325	T	C	-0.0269599	0.00463855	6.19998e-09	-7.00128e-05	0.00011969	0.56	31.1808
DHA/FA	Esophageal cancer	rs272888	5	131665423	C	T	0.0252022	0.00437739	8.50002e-09	-0.000230906	0.000113087	0.0409996	30.2727
DHA/FA	Esophageal cancer	rs328	8	19819724	G	C	0.0925597	0.00662615	2.39994e-44	-0.000415478	0.000171048	0.015	178.069
DHA/FA	Esophageal cancer	rs3826688	19	45418961	C	T	-0.0234083	0.00419386	2.39999e-08	9.46334e-05	0.000108389	0.38	29.0116
DHA/FA	Esophageal cancer	rs508049	11	68675497	T	C	-0.0976913	0.00929247	7.50067e-26	0.000471715	0.00024082	0.05	102.855
DHA/FA	Esophageal cancer	rs58411334	11	75467350	T	G	-0.0377501	0.00684407	3.50002e-08	1.70172e-05	0.000177304	0.92	27.867
DHA/FA	Esophageal cancer	rs58542926	19	19379549	T	C	-0.0437276	0.0076096	9.09997e-09	0.000330083	0.000196569	0.0929994	30.2867
DHA/FA	Esophageal cancer	rs61886804	10	96749936	G	T	0.0277284	0.00498419	2.59998e-08	-1.2582e-05	0.000128945	0.92	28.3274
DHA/FA	Esophageal cancer	rs6452788	5	87712913	A	G	0.0265588	0.004674	1.29999e-08	-7.17007e-06	0.000120839	0.95	29.5968
DHA/FA	Esophageal cancer	rs676210	2	21231524	A	G	0.0362521	0.00491785	1.69981e-13	-0.000100605	0.000127501	0.43	49.4244
DHA/FA	Esophageal cancer	rs72789541	16	15132108	A	T	-0.0796479	0.00437718	5.50047e-74	9.9623e-05	0.000112702	0.38	304.848
DHA/FA	Esophageal cancer	rs7924036	10	65191645	T	G	0.045521	0.00398747	3.50026e-30	0.000100146	0.000103163	0.33	119.269
DHA/FA	Esophageal cancer	rs9563335	13	56069705	G	A	-0.0446766	0.00775963	8.50002e-09	0.000136878	0.00020036	0.49	54.7804
DHA/FA	Esophageal cancer	rs964184	11	116648917	C	G	0.0691171	0.00586382	4.60045e-32	-0.000207648	0.000151405	0.17	126.654
FA	Esophageal cancer	rs1002687	1	62963737	A	G	0.0956754	0.00427945	1.39959e-115	0.000202462	0.000107859	0.061	484.249
FA	Esophageal cancer	rs102275	11	61557803	C	T	-0.0249637	0.00428425	1.79999e-09	-0.00013228	0.000107947	0.22	32.6061
FA	Esophageal cancer	rs10455872	6	161010118	G	A	-0.133182	0.00759001	4.79954e-71	4.76235e-05	0.00019128	0.8	297.547
FA	Esophageal cancer	rs1052248	6	31556581	A	T	0.0331655	0.00468347	2.39999e-10	5.34961e-06	0.00011767	0.96	48.4462
FA	Esophageal cancer	rs10810374	9	15306292	C	A	0.027923	0.00477267	2.30001e-09	2.05219e-05	0.000119989	0.86	33.5091
FA	Esophageal cancer	rs10884966	10	112185596	A	G	-0.0239557	0.00430875	1.29999e-08	-0.000277123	0.000108345	0.0109999	29.8617
FA	Esophageal cancer	rs11076175	16	57006378	G	A	-0.0446946	0.00536544	5.79963e-17	8.08943e-05	0.000135112	0.55	67.5242
FA	Esophageal cancer	rs1128249	2	165528624	T	G	-0.0283834	0.0041958	4.60045e-12	0.000167371	0.000105594	0.11	44.1789
FA	Esophageal cancer	rs11429307	5	55857025	G	GT	-0.0340345	0.00522165	8.00018e-11	9.59623e-05	0.00013157	0.47	41.2634
FA	Esophageal cancer	rs117733303	6	160922870	G	A	-0.245469	0.0151844	2.60016e-59	-0.00061676	0.000383177	0.11	252.362
FA	Esophageal cancer	rs11895352	2	20367135	T	C	-0.0306453	0.00411024	3.69999e-14	-5.94165e-05	0.000103343	0.57	53.8933
FA	Esophageal cancer	rs12208357	6	160543148	T	C	0.0544423	0.00805375	2.99985e-12	-2.79902e-05	0.000202533	0.89	44.3843
FA	Esophageal cancer	rs1260326	2	27730940	C	T	-0.105262	0.00418561	5.49541e-142	-4.90092e-06	0.000105319	0.96	612.768
FA	Esophageal cancer	rs13108218	4	3443931	G	A	-0.0350121	0.00424122	1.9002e-17	0.000250276	0.000106714	0.0189998	66.7674
FA	Esophageal cancer	rs139974673	15	44027885	C	T	0.0999231	0.0129149	2.19989e-15	-0.000279468	0.000323483	0.39	58.0049
FA	Esophageal cancer	rs142158911	19	11190534	A	G	-0.0702936	0.00641988	2.70023e-28	8.3639e-05	0.000162297	0.61	117.27
FA	Esophageal cancer	rs142385484	19	50016759	T	C	-0.0337329	0.0058485	2.80001e-09	0.00015814	0.000147297	0.28	32.9033
FA	Esophageal cancer	rs1471251	4	87976359	T	A	0.0265429	0.00420437	2.39999e-10	3.9275e-05	0.000105713	0.709999	38.8074
FA	Esophageal cancer	rs1883711	20	39179822	C	G	0.0887091	0.0120419	1.50003e-14	-0.000383057	0.000300706	0.2	54.7176
FA	Esophageal cancer	rs1890896	10	93641757	C	T	-0.0212848	0.00410856	4.20001e-08	-2.25824e-05	0.000103439	0.83	25.9765
FA	Esophageal cancer	rs2000999	16	72108093	A	G	0.0307415	0.00523262	2.30001e-09	-0.000159275	0.000131228	0.22	33.2703
FA	Esophageal cancer	rs2126259	8	9185146	C	T	0.0682732	0.0068035	8.60003e-24	-4.32319e-05	0.000171122	0.8	97.2791
FA	Esophageal cancer	rs2156552	18	47181668	T	A	0.0573396	0.00534276	1.10002e-26	0.000191488	0.000135012	0.16	110.831
FA	Esophageal cancer	rs2326077	8	59385919	T	C	-0.0290739	0.00433952	1.39991e-11	-1.86171e-05	0.00010913	0.86	43.4376
FA	Esophageal cancer	rs2478236	10	94809609	A	G	-0.024615	0.00418259	1.79999e-10	0.00012978	0.000104991	0.22	33.5586
FA	Esophageal cancer	rs261290	15	58678720	C	T	-0.101643	0.00431779	4.39542e-124	2.6886e-05	0.000108647	0.8	539.724
FA	Esophageal cancer	rs2737245	8	116658583	T	G	-0.0273167	0.00457622	3.40001e-09	-9.4601e-05	0.000115322	0.41	34.5031
FA	Esophageal cancer	rs2740488	9	107661742	C	A	-0.0405969	0.00465206	1.29987e-17	-2.78227e-05	0.000116939	0.81	73.9351
FA	Esophageal cancer	rs2894196	6	31230111	A	T	0.0482976	0.00870023	3.59998e-09	0.000130555	0.00022031	0.55	29.9213
FA	Esophageal cancer	rs328	8	19819724	G	C	-0.0935988	0.00680096	2.39994e-44	-0.000415478	0.000171048	0.015	182.086
FA	Esophageal cancer	rs3812316	7	73020337	G	C	-0.0953505	0.00610221	1.10002e-54	9.41815e-05	0.000154262	0.54	235.816
FA	Esophageal cancer	rs3829125	10	5247784	G	C	-0.0355698	0.00568206	2.59998e-10	-2.4043e-05	0.000143003	0.87	37.9793
FA	Esophageal cancer	rs3846663	5	74655726	T	C	0.0327904	0.00423158	6.89922e-15	-5.52473e-05	0.000106526	0.6	57.922
FA	Esophageal cancer	rs4564803	2	21205502	T	G	-0.0618056	0.00487019	3.90032e-38	-0.000105299	0.000122889	0.39	154.929
FA	Esophageal cancer	rs4704834	5	156443066	G	A	0.0455628	0.00427368	1e-27	-1.40831e-05	0.000107764	0.9	109.561
FA	Esophageal cancer	rs4860948	4	69340991	A	T	0.0277274	0.00478113	5.19996e-09	2.94059e-05	0.000120263	0.81	32.6584
FA	Esophageal cancer	rs534417	1	23784965	G	A	0.0406902	0.00617429	2.29985e-11	-8.97062e-05	0.000155777	0.56	41.6636
FA	Esophageal cancer	rs56322906	19	11346155	A	G	-0.0928273	0.0111362	2.09991e-16	-0.000321277	0.000279533	0.25	67.2652
FA	Esophageal cancer	rs60960031	2	21530659	A	G	-0.0278871	0.00418174	9.79941e-12	-6.18999e-05	0.000105408	0.56	43.0443
FA	Esophageal cancer	rs62222988	21	40569508	C	T	0.0220704	0.00424587	3.89996e-08	3.85227e-05	0.000106787	0.719999	26.2321
FA	Esophageal cancer	rs632057	6	139834012	G	T	-0.0282063	0.00423575	1.29999e-10	-0.00013157	0.000106625	0.22	42.774
FA	Esophageal cancer	rs633695	15	58725839	G	A	0.0751319	0.00452046	3.80014e-62	9.21472e-05	0.000113782	0.42	269.216
FA	Esophageal cancer	rs660240	1	109817838	C	T	0.0415388	0.00498637	4.90004e-17	3.80838e-05	0.000125639	0.760001	67.0805
FA	Esophageal cancer	rs6602911	13	114547372	T	C	0.0290301	0.0042668	1.69981e-11	0.000195298	0.000107419	0.0690001	44.6793
FA	Esophageal cancer	rs72997616	11	75474195	A	C	-0.049584	0.00705208	1.99986e-12	2.34829e-05	0.000177422	0.89	48.2062
FA	Esophageal cancer	rs7973253	12	109878115	G	A	0.0275896	0.0042588	3.59998e-11	0.000115468	0.000106916	0.28	40.6975
FA	Esophageal cancer	rs7979473	12	121423659	G	A	-0.0304932	0.00424275	7.50067e-13	0.000101446	0.000106321	0.34	50.7572
FA	Esophageal cancer	rs822928	1	234873275	C	A	0.0247614	0.00413065	2.80001e-10	-0.00017384	0.000104159	0.0949992	35.1406
FA	Esophageal cancer	rs838146	19	49254955	T	C	-0.0260782	0.00411995	4.30002e-10	-9.37214e-05	0.000104304	0.37	39.1164
FA	Esophageal cancer	rs900048	3	136218930	T	C	0.0269549	0.00452256	4.70002e-10	9.4639e-05	0.000113636	0.4	34.4526
FA	Esophageal cancer	rs9271573	6	32590501	C	A	0.0430572	0.00416696	6.09958e-24	2.18136e-05	0.000104966	0.84	102.952
FA	Esophageal cancer	rs9616847	22	50868669	T	A	0.0245777	0.0042244	1.5e-08	-3.29036e-05	0.000106076	0.760001	33.0096
FA	Esophageal cancer	rs964184	11	116648917	C	G	-0.177732	0.00603784	6.99842e-197	-0.000207648	0.000151405	0.17	842.666
LA	Esophageal cancer	rs1002687	1	62963737	A	G	0.087773	0.00423269	1.6e-95	0.000202462	0.000107859	0.061	407.316
LA	Esophageal cancer	rs1065853	19	45413233	T	G	-0.188763	0.00747244	8.49e-141	0.000117182	0.000190033	0.54	610.389
LA	Esophageal cancer	rs1081105	19	45412955	C	A	0.119441	0.0123902	5.4e-22	-0.000192661	0.00031504	0.54	88.2009
LA	Esophageal cancer	rs11065358	12	121384495	C	T	-0.0267704	0.00430096	4.8e-10	9.93e-05	0.000109398	0.36	36.902
LA	Esophageal cancer	rs112875651	8	126506694	A	G	-0.0508616	0.00420808	1.2e-33	4.6e-06	0.000106976	0.97	142.03
LA	Esophageal cancer	rs11431553	17	1622854	AC	A	0.0270272	0.00465741	6.5e-09	6.87e-05	0.000118053	0.56	35.112
LA	Esophageal cancer	rs115478735	9	136151806	T	A	0.0427716	0.00524064	3.3e-16	-0.000181326	0.0001272	0.15	63.0264
LA	Esophageal cancer	rs12916	5	74656539	C	T	0.0503054	0.00413738	5.2e-34	-4.14e-05	0.000105262	0.69	139.908
LA	Esophageal cancer	rs13108218	4	3443931	G	A	-0.0324352	0.00419501	1.1e-14	0.000250276	0.000106714	0.0189998	57.3002
LA	Esophageal cancer	rs142158911	19	11190534	A	G	-0.0909396	0.00634737	1.5e-46	8.36e-05	0.000162297	0.61	196.417
LA	Esophageal cancer	rs174564	11	61588305	G	A	0.0842926	0.00424559	1e-87	-0.000121272	0.000108216	0.26	371.51
LA	Esophageal cancer	rs1883711	20	39179822	C	G	0.0878257	0.0119061	1.6e-13	-0.000383057	0.000300706	0.2	53.646
LA	Esophageal cancer	rs2126259	8	9185146	C	T	0.0701496	0.00673372	2.1e-25	-4.32e-05	0.000171122	0.8	102.702
LA	Esophageal cancer	rs2378390	20	34152782	A	G	-0.0323049	0.00584652	3.3e-08	6.23e-05	0.000148628	0.68	29.0576
LA	Esophageal cancer	rs247617	16	56990716	A	C	0.0507509	0.00433472	1.2e-31	-0.000168118	0.000110387	0.13	129.821
LA	Esophageal cancer	rs261290	15	58678720	C	T	-0.0895002	0.00427069	1.6e-97	2.69e-05	0.000108647	0.8	418.058
LA	Esophageal cancer	rs2740488	9	107661742	C	A	-0.0479054	0.00460023	2.1e-25	-2.78e-05	0.000116939	0.81	102.983
LA	Esophageal cancer	rs2986164	1	25622291	A	G	-0.0262998	0.00443035	2.9e-09	6.37e-05	0.000112851	0.57	39.5819
LA	Esophageal cancer	rs3011437	6	161074143	G	T	0.0357025	0.00447596	1.5e-15	-0.000158674	0.000113918	0.16	60.9309
LA	Esophageal cancer	rs34232196	1	55489542	T	C	-0.0311267	0.00474381	5.3e-11	5.15e-05	0.000120423	0.67	41.2743
LA	Esophageal cancer	rs35350651	12	111907431	AC	A	0.0253793	0.00406	4.1e-10	-0.000140195	0.000103082	0.17	37.0485
LA	Esophageal cancer	rs35633876	2	20363074	T	G	-0.0344114	0.00407035	2.8e-17	-7.37e-05	0.000103593	0.48	68.0411
LA	Esophageal cancer	rs3817335	11	47643891	A	T	-0.0262264	0.00423309	5.8e-10	0.000118975	0.000107929	0.27	36.029
LA	Esophageal cancer	rs4008004	9	15300968	A	C	0.0316066	0.00489777	1.1e-10	6.9e-05	0.000124606	0.58	39.6778
LA	Esophageal cancer	rs4299376	2	44073881	T	G	-0.0390728	0.00434009	2.2e-19	0.000134521	0.000110128	0.22	76.9267
LA	Esophageal cancer	rs4665972	2	27598097	C	T	-0.0513158	0.00416824	7.9e-35	-2.19e-05	0.000105954	0.84	144.971
LA	Esophageal cancer	rs4939883	18	47167214	C	T	0.0626293	0.00525942	1.1e-32	0.000206693	0.000134373	0.12	133.8
LA	Esophageal cancer	rs534417	1	23784965	G	A	0.0359155	0.00610685	4.1e-09	-8.97e-05	0.000155777	0.56	32.4581
LA	Esophageal cancer	rs55747707	7	73042085	A	G	-0.0455868	0.0050467	1.7e-19	0.000149542	0.000128697	0.25	77.5681
LA	Esophageal cancer	rs56322906	19	11346155	A	G	-0.0908691	0.011011	1.5e-16	-0.000321277	0.000279533	0.25	64.456
LA	Esophageal cancer	rs58542926	19	19379549	T	C	-0.110032	0.00772442	4.8e-46	0.000330083	0.000196569	0.0929994	192.039
LA	Esophageal cancer	rs602633	1	109821511	G	T	0.0532623	0.00490435	1.8e-27	6.16e-05	0.000124949	0.62	110.998
LA	Esophageal cancer	rs633695	15	58725839	G	A	0.070152	0.0044711	1.8e-55	9.21e-05	0.000113782	0.42	234.647
LA	Esophageal cancer	rs6471717	8	59377357	A	G	-0.0314069	0.00429755	2.7e-13	-1.58e-05	0.000109213	0.88	50.7084
LA	Esophageal cancer	rs6602911	13	114547372	T	C	0.0242964	0.00421981	8.5e-09	0.000195298	0.000107419	0.0690001	31.2944
LA	Esophageal cancer	rs6882345	5	156397673	A	G	0.0435446	0.00419878	3.4e-25	-6.54e-05	0.000106923	0.54	101.424
LA	Esophageal cancer	rs693	2	21232195	A	G	0.060697	0.00405419	1.1e-50	-6.92e-05	0.000103067	0.5	211.865
LA	Esophageal cancer	rs740516	17	67082962	G	C	-0.0334514	0.00568491	4e-09	-2.39e-05	0.000144715	0.87	33.0288
LA	Esophageal cancer	rs7707394	5	74472939	A	G	0.0315521	0.00422224	7.8e-14	-0.000244299	0.000107532	0.0230001	52.5935
LA	Esophageal cancer	rs7750288	6	160400147	G	A	0.0267774	0.00448276	2.3e-09	3.44e-05	0.000114204	0.760001	33.618
LA	Esophageal cancer	rs7816447	8	19882950	C	T	-0.0489828	0.006719	3.1e-13	-0.000409344	0.000170565	0.016	50.0629
LA	Esophageal cancer	rs964184	11	116648917	C	G	-0.145189	0.00597061	1.3e-130	-0.000207648	0.000151405	0.17	560.983
LA/FA	Esophageal cancer	rs1065853	19	45413233	T	G	-0.185561	0.00734163	6e-141	0.000117182	0.000190033	0.54	589.752
LA/FA	Esophageal cancer	rs10733306	9	16048248	T	C	0.0251941	0.00402274	3.8e-10	4.08e-05	0.00010411	0.69	36.2771
LA/FA	Esophageal cancer	rs10806735	6	161105260	C	G	0.0352673	0.00436424	6.4e-16	-8.66e-05	0.000112888	0.44	60.5883
LA/FA	Esophageal cancer	rs11030088	11	27694835	A	G	-0.0309971	0.00459358	1.5e-11	-0.000113145	0.00011738	0.34	41.5782
LA/FA	Esophageal cancer	rs115478735	9	136151806	T	A	0.0321528	0.00514667	4.2e-10	-0.000181326	0.0001272	0.15	35.6078
LA/FA	Esophageal cancer	rs115740542	6	26123502	C	T	-0.0445895	0.00765752	5.8e-09	-0.000233696	0.000198397	0.24	31.1848
LA/FA	Esophageal cancer	rs116843064	19	8429323	A	G	0.114824	0.014272	8.6e-16	-4.36e-06	0.000373295	0.99	59.0607
LA/FA	Esophageal cancer	rs1260326	2	27730940	C	T	0.0815217	0.00406648	2.1e-89	-4.9e-06	0.000105319	0.96	366.776
LA/FA	Esophageal cancer	rs13179413	5	55868097	T	C	-0.0293835	0.00448985	6e-11	-6.34e-05	0.000116228	0.59	40.5069
LA/FA	Esophageal cancer	rs13389219	2	165528876	T	C	0.028269	0.00407511	4e-12	0.000168929	0.000105579	0.11	43.8474
LA/FA	Esophageal cancer	rs147233090	15	44028047	T	C	-0.10949	0.0129371	2.6e-17	-0.000322248	0.000333677	0.33	66.1583
LA/FA	Esophageal cancer	rs17244834	5	74642848	T	A	0.0329164	0.00411341	1.2e-15	-7.12e-05	0.000106552	0.5	58.3696
LA/FA	Esophageal cancer	rs174567	11	61596633	G	A	0.186379	0.00416279	1e-200	-0.000122884	0.000108087	0.26	1842.62
LA/FA	Esophageal cancer	rs199607859	6	139835604	T	G	0.0253238	0.00406719	4.8e-10	-9.56e-05	0.000104782	0.36	35.5687
LA/FA	Esophageal cancer	rs2180725	6	11025420	C	T	-0.0264252	0.00472321	2.2e-08	6.06e-05	0.000122166	0.62	28.5847
LA/FA	Esophageal cancer	rs2576362	9	86572575	T	G	0.0270562	0.00457308	3.3e-09	-5.13e-05	0.000118342	0.66	31.9646
LA/FA	Esophageal cancer	rs2835028	21	36972695	C	A	0.0236974	0.00404689	4.7e-09	0.000161971	0.000105045	0.12	31.2971
LA/FA	Esophageal cancer	rs2927468	19	45357939	G	A	0.0235598	0.00403511	5.3e-09	0.000125646	0.00010453	0.23	31.8569
LA/FA	Esophageal cancer	rs2972143	2	227116365	G	A	-0.0278975	0.0041516	1.8e-11	0.000134774	0.000107766	0.21	40.9577
LA/FA	Esophageal cancer	rs34062580	7	73033559	A	G	0.066051	0.00591377	5.8e-29	8.98e-05	0.000153944	0.56	113.826
LA/FA	Esophageal cancer	rs34620476	16	56998918	A	C	0.0306969	0.00402018	2.2e-14	-0.000158279	0.000104358	0.13	53.2127
LA/FA	Esophageal cancer	rs4074872	16	15117299	A	G	0.0317944	0.00505147	3.1e-10	0.00015171	0.000130839	0.25	41.732
LA/FA	Esophageal cancer	rs4299376	2	44073881	T	G	-0.0276487	0.00426143	8.7e-11	0.000134521	0.000110128	0.22	38.5064
LA/FA	Esophageal cancer	rs4810479	20	44545048	T	C	0.0386953	0.00459733	3.9e-17	0.0001172	0.00011896	0.32	64.58
LA/FA	Esophageal cancer	rs58365744	1	171128038	C	A	-0.0266933	0.00482485	3.2e-08	1.15e-05	0.000124989	0.93	27.9972
LA/FA	Esophageal cancer	rs58489806	19	19456917	T	C	0.0407904	0.0071094	9.6e-09	0.000273506	0.000183842	0.14	30.2215
LA/FA	Esophageal cancer	rs6683445	1	16368403	A	C	-0.0241725	0.00400692	1.6e-09	-8.71e-05	0.000103815	0.4	33.4684
LA/FA	Esophageal cancer	rs7118569	11	75530404	G	C	0.0482089	0.00693918	3.7e-12	0.000122744	0.000185486	0.51	43.8928
LA/FA	Esophageal cancer	rs738408	22	44324730	T	C	0.035356	0.00483108	2.5e-13	-5.47e-05	0.000124927	0.66	48.7977
LA/FA	Esophageal cancer	rs78058190	2	219699999	A	G	-0.0619842	0.0102992	1.8e-09	-5.94e-05	0.000266059	0.82	42.0794
LA/FA	Esophageal cancer	rs7819706	8	19844415	G	A	0.0675482	0.00615627	5.2e-28	-0.000414942	0.00015916	0.00909997	109.56
LA/FA	Esophageal cancer	rs964184	11	116648917	C	G	0.044138	0.00585879	4.9e-14	-0.000207648	0.000151405	0.17	51.6166
LA/FA	Esophageal cancer	rs9908820	17	73408819	G	A	-0.0254012	0.0044846	1.5e-08	0.000173788	0.000115923	0.13	29.3178
MUFA	Esophageal cancer	rs1002687	1	62963737	A	G	0.0911088	0.00427005	6.39735e-105	0.000202462	0.000107859	0.061	438.953
MUFA	Esophageal cancer	rs10455872	6	161010118	G	A	-0.148849	0.00757255	9.20026e-89	4.76235e-05	0.00019128	0.8	371.909
MUFA	Esophageal cancer	rs1052248	6	31556581	A	T	0.0317328	0.00467269	4.60002e-10	5.34961e-06	0.00011767	0.96	44.3494
MUFA	Esophageal cancer	rs1128249	2	165528624	T	G	-0.0352985	0.00418602	6.29941e-18	0.000167371	0.000105594	0.11	68.3424
MUFA	Esophageal cancer	rs11429307	5	55857025	G	GT	-0.0426882	0.00521089	6.70039e-16	9.59623e-05	0.00013157	0.47	64.9279
MUFA	Esophageal cancer	rs116843064	19	8429323	A	G	-0.163051	0.0146631	3.80014e-29	-4.35918e-06	0.000373295	0.99	119.152
MUFA	Esophageal cancer	rs117733303	6	160922870	G	A	-0.262622	0.0151495	1.20005e-67	-0.00061676	0.000383177	0.11	288.955
MUFA	Esophageal cancer	rs11895352	2	20367135	T	C	-0.0252595	0.00410066	2.5e-10	-5.94165e-05	0.000103343	0.57	36.6093
MUFA	Esophageal cancer	rs11940694	4	39414993	G	A	0.0254105	0.00421089	6.69993e-10	3.92006e-05	0.000106176	0.709999	35.497
MUFA	Esophageal cancer	rs12601919	17	65825374	G	A	0.0299626	0.00524174	1.09999e-08	0.000119235	0.000131991	0.37	31.6425
MUFA	Esophageal cancer	rs1260326	2	27730940	C	T	-0.110558	0.00417585	1.69824e-158	-4.90092e-06	0.000105319	0.96	676.351
MUFA	Esophageal cancer	rs12916	5	74656539	C	T	0.0233275	0.00417387	1.89998e-08	-4.14482e-05	0.000105262	0.69	30.0546
MUFA	Esophageal cancer	rs13108218	4	3443931	G	A	-0.0376591	0.00423183	6.09958e-20	0.000250276	0.000106714	0.0189998	77.2516
MUFA	Esophageal cancer	rs1394092	3	136196071	T	C	0.0311431	0.0045985	1.80011e-12	7.81767e-05	0.000115632	0.5	44.3203
MUFA	Esophageal cancer	rs139974673	15	44027885	C	T	0.121036	0.0128925	1.69981e-21	-0.000279468	0.000323483	0.39	85.1263
MUFA	Esophageal cancer	rs142385484	19	50016759	T	C	-0.0359468	0.00583706	1.6e-10	0.00015814	0.000147297	0.28	37.3654
MUFA	Esophageal cancer	rs146203232	6	160521885	T	C	0.0518262	0.00781629	4.90004e-12	-0.000107653	0.000197137	0.59	42.6865
MUFA	Esophageal cancer	rs1471251	4	87976359	T	A	0.0301172	0.00419507	1.69981e-13	3.9275e-05	0.000105713	0.709999	49.9676
MUFA	Esophageal cancer	rs1540037	18	47182664	G	A	0.034088	0.0050406	5.50047e-11	0.000146872	0.00012742	0.25	46.1266
MUFA	Esophageal cancer	rs1890896	10	93641757	C	T	-0.0215615	0.0040997	3.69999e-08	-2.25824e-05	0.000103439	0.83	26.6564
MUFA	Esophageal cancer	rs2000999	16	72108093	A	G	0.0301721	0.00522261	4.49997e-09	-0.000159275	0.000131228	0.22	32.0489
MUFA	Esophageal cancer	rs2035816	4	100508556	G	A	-0.0409444	0.00737341	1.29999e-08	0.000264261	0.00018587	0.16	29.7723
MUFA	Esophageal cancer	rs2081687	8	59388565	C	T	-0.0259117	0.00432813	1.09999e-09	-2.34391e-05	0.000109105	0.83	34.5072
MUFA	Esophageal cancer	rs2478236	10	94809609	A	G	-0.0253693	0.00417358	2.99985e-11	0.00012978	0.000104991	0.22	35.6475
MUFA	Esophageal cancer	rs261290	15	58678720	C	T	-0.0737819	0.00431032	8.99912e-67	2.6886e-05	0.000108647	0.8	283.761
MUFA	Esophageal cancer	rs2740488	9	107661742	C	A	-0.0284838	0.00464263	2.30001e-09	-2.78227e-05	0.000116939	0.81	36.3847
MUFA	Esophageal cancer	rs28752924	6	31303922	C	T	0.0300771	0.00423814	7.19996e-09	6.33556e-05	0.000106854	0.55	51.4203
MUFA	Esophageal cancer	rs2943635	2	227077377	T	C	0.0260799	0.00437945	6.29999e-09	0.000149976	0.000110664	0.18	34.0601
MUFA	Esophageal cancer	rs3198697	16	15129940	T	C	-0.0272666	0.00416317	2.80027e-12	-0.00014084	0.000104893	0.18	41.2749
MUFA	Esophageal cancer	rs328	8	19819724	G	C	-0.142903	0.00678339	1.09901e-101	-0.000415478	0.000171048	0.015	425.34
MUFA	Esophageal cancer	rs3812316	7	73020337	G	C	-0.113499	0.00608971	1.29987e-76	9.41815e-05	0.000154262	0.54	334.413
MUFA	Esophageal cancer	rs4564803	2	21205502	T	G	-0.0716703	0.00485884	5.10035e-50	-0.000105299	0.000122889	0.39	208.429
MUFA	Esophageal cancer	rs4704834	5	156443066	G	A	0.0442556	0.00426487	2.19989e-26	-1.40831e-05	0.000107764	0.9	103.359
MUFA	Esophageal cancer	rs534417	1	23784965	G	A	0.038351	0.00616073	2.19999e-10	-8.97062e-05	0.000155777	0.56	37.0095
MUFA	Esophageal cancer	rs59484402	1	230302838	C	CT	0.0308587	0.00424133	1.39991e-13	-9.7983e-05	0.000107194	0.36	52.044
MUFA	Esophageal cancer	rs602633	1	109821511	G	T	0.0276023	0.0049476	5.30005e-09	6.16112e-05	0.000124949	0.62	29.7861
MUFA	Esophageal cancer	rs60960031	2	21530659	A	G	-0.0261034	0.00417199	2.90001e-10	-6.18999e-05	0.000105408	0.56	37.7123
MUFA	Esophageal cancer	rs615632	8	9796321	T	C	0.0327656	0.00411194	4.10015e-15	-0.000145802	0.000103753	0.16	61.509
MUFA	Esophageal cancer	rs62222988	21	40569508	C	T	0.0230603	0.00423778	7.10003e-09	3.85227e-05	0.000106787	0.719999	28.6386
MUFA	Esophageal cancer	rs632057	6	139834012	G	T	-0.0316017	0.004226	3.10027e-13	-0.00013157	0.000106625	0.22	53.697
MUFA	Esophageal cancer	rs633695	15	58725839	G	A	0.0557906	0.00451263	2.09991e-35	9.21472e-05	0.000113782	0.42	148.292
MUFA	Esophageal cancer	rs6606725	12	109905368	A	C	0.025054	0.00411568	1.29999e-10	2.34946e-05	0.000103735	0.82	35.5784
MUFA	Esophageal cancer	rs67981690	12	21343886	G	A	0.0341029	0.00612933	8.10009e-09	4.18856e-05	0.000154412	0.79	30.0826
MUFA	Esophageal cancer	rs6938550	6	20462138	A	G	-0.0410048	0.00729277	2e-08	7.53353e-05	0.000184393	0.68	30.3586
MUFA	Esophageal cancer	rs7140110	13	114544024	C	T	0.0301226	0.00446696	5.70033e-12	0.000222883	0.000112803	0.0479999	43.7916
MUFA	Esophageal cancer	rs72555385	7	73123473	G	A	0.0610173	0.00948961	1.40001e-10	-0.000231662	0.000239877	0.33	40.165
MUFA	Esophageal cancer	rs739320	19	49262113	C	T	-0.0284524	0.00428134	2.69998e-10	-1.4129e-05	0.000108454	0.9	44.4461
MUFA	Esophageal cancer	rs7679	20	44576502	C	T	0.0367426	0.00526144	1.69981e-13	-6.92077e-05	0.000132482	0.6	47.1113
MUFA	Esophageal cancer	rs77697917	17	41874745	T	C	0.0667965	0.0122335	8.79995e-09	-2.35107e-05	0.000311973	0.94	28.6345
MUFA	Esophageal cancer	rs7979473	12	121423659	G	A	-0.0239933	0.00423389	2.90001e-08	0.000101446	0.000106321	0.34	31.4194
MUFA	Esophageal cancer	rs9271573	6	32590501	C	A	0.0435035	0.00415738	6.00067e-25	2.18136e-05	0.000104966	0.84	105.099
MUFA	Esophageal cancer	rs964184	11	116648917	C	G	-0.204793	0.00602395	1e-200	-0.000207648	0.000151405	0.17	1121.5
MUFA	Esophageal cancer	rs998584	6	43757896	A	C	0.0221761	0.00409033	2e-08	2.42923e-05	0.000103406	0.81	28.2481
MUFA/FA	Esophageal cancer	rs10455872	6	161010118	G	A	-0.129439	0.00732739	7.8001e-70	4.76235e-05	0.00019128	0.8	281.031
MUFA/FA	Esophageal cancer	rs1065853	19	45413233	T	G	0.12396	0.00729828	1.10002e-64	0.000117182	0.000190033	0.54	262.438
MUFA/FA	Esophageal cancer	rs10750766	11	65473798	A	C	0.0286254	0.00434889	4.60045e-11	-1.39228e-05	0.000113821	0.9	38.8352
MUFA/FA	Esophageal cancer	rs11172134	12	57645789	A	T	-0.0296263	0.00493892	2e-09	-3.23929e-06	0.000129038	0.98	32.4343
MUFA/FA	Esophageal cancer	rs11207994	1	63047987	T	C	-0.0554569	0.00414303	7.29962e-41	-0.000183664	0.000108216	0.0899995	161.36
MUFA/FA	Esophageal cancer	rs11235	3	52745087	C	T	0.0236933	0.00396561	2.30001e-09	-0.000169843	0.000103514	0.1	32.034
MUFA/FA	Esophageal cancer	rs1128249	2	165528624	T	G	-0.0365782	0.00404952	1.69981e-19	0.000167371	0.000105594	0.11	73.3956
MUFA/FA	Esophageal cancer	rs11429307	5	55857025	GT	G	0.0453101	0.00504219	2.60016e-19	-9.59623e-05	0.00013157	0.47	73.1559
MUFA/FA	Esophageal cancer	rs11644601	16	15172118	C	T	-0.0706378	0.00434554	1.99986e-59	-0.000123018	0.000113045	0.28	239.971
MUFA/FA	Esophageal cancer	rs116843064	19	8429323	A	G	-0.2204	0.0141877	1.99986e-54	-4.35918e-06	0.000373295	0.99	217.899
MUFA/FA	Esophageal cancer	rs117733303	6	160922870	G	A	-0.204486	0.0146596	3.19963e-44	-0.00061676	0.000383177	0.11	175.012
MUFA/FA	Esophageal cancer	rs11940694	4	39414993	G	A	0.0232844	0.0040727	1.09999e-08	3.92006e-05	0.000106176	0.709999	29.8058
MUFA/FA	Esophageal cancer	rs12212146	6	161125454	C	T	0.0585156	0.00773937	4.00037e-14	0.000597692	0.000202569	0.0032	54.2073
MUFA/FA	Esophageal cancer	rs1260326	2	27730940	C	T	-0.0880817	0.00403978	2.09894e-105	-4.90092e-06	0.000105319	0.96	428.409
MUFA/FA	Esophageal cancer	rs13107325	4	103188709	T	C	0.0432974	0.00753796	9.29994e-09	0.000293417	0.000196485	0.14	29.655
MUFA/FA	Esophageal cancer	rs13108218	4	3443931	G	A	-0.0305164	0.00409307	8.9002e-14	0.000250276	0.000106714	0.0189998	50.7183
MUFA/FA	Esophageal cancer	rs1365297	1	93876429	G	A	-0.0284374	0.00510367	2.5e-08	4.71909e-05	0.000131708	0.719999	27.9595
MUFA/FA	Esophageal cancer	rs139110024	16	15419784	T	G	0.0688616	0.0111867	7.49998e-10	0.000469479	0.000290412	0.11	40.7723
MUFA/FA	Esophageal cancer	rs1408	4	88057353	A	G	0.0277559	0.00401263	4.60045e-12	-6.98386e-05	0.000104581	0.5	43.2009
MUFA/FA	Esophageal cancer	rs141078087	11	27631005	AT	A	0.0259184	0.00472654	4.20001e-08	-0.000189614	0.000123444	0.12	27.1824
MUFA/FA	Esophageal cancer	rs150844304	15	43726625	C	A	0.125859	0.0125196	8.9002e-24	-0.000258916	0.00032505	0.43	91.2158
MUFA/FA	Esophageal cancer	rs174564	11	61588305	G	A	0.19826	0.00413666	1e-200	-0.000121272	0.000108216	0.26	2085.77
MUFA/FA	Esophageal cancer	rs17580	14	94847262	A	T	0.0509775	0.00926817	3.79997e-08	-0.000525566	0.000242406	0.0299999	27.2481
MUFA/FA	Esophageal cancer	rs1801689	17	64210580	C	A	-0.0714073	0.0115046	5.39995e-10	-9.55509e-05	0.00029929	0.75	34.7122
MUFA/FA	Esophageal cancer	rs182050989	1	27262545	T	C	0.0842132	0.0119681	1.99986e-12	-0.000201184	0.000312435	0.52	44.6426
MUFA/FA	Esophageal cancer	rs2304128	19	19746151	T	G	-0.045341	0.00737952	8e-10	0.000504861	0.000192257	0.00860003	34.7842
MUFA/FA	Esophageal cancer	rs2642438	1	220970028	G	A	-0.0316508	0.00433057	2.70023e-13	9.023e-05	0.000112829	0.42	48.0512
MUFA/FA	Esophageal cancer	rs2803619	10	113934384	C	G	0.0270958	0.00442396	9.09997e-10	-0.000134056	0.000115182	0.24	33.7246
MUFA/FA	Esophageal cancer	rs283814	19	45389224	G	A	0.0538255	0.00737802	2.99985e-13	-0.00042852	0.000192242	0.0259998	47.7105
MUFA/FA	Esophageal cancer	rs2904552	22	18905964	T	C	0.0381702	0.00665848	9.90011e-09	9.73301e-05	0.000173498	0.57	31.3371
MUFA/FA	Esophageal cancer	rs2925979	16	81534790	C	T	-0.0295931	0.00431041	6.59933e-12	-1.83424e-05	0.000112561	0.87	42.3975
MUFA/FA	Esophageal cancer	rs2972140	2	227104111	C	T	0.0371855	0.00413706	2.49977e-19	0.000126934	0.000108156	0.24	72.3409
MUFA/FA	Esophageal cancer	rs3019621	11	61807783	C	T	0.0311412	0.00473182	4.70002e-11	8.21244e-07	0.000123424	0.99	39.068
MUFA/FA	Esophageal cancer	rs328	8	19819724	G	C	-0.187461	0.00655945	1.1995e-179	-0.000415478	0.000171048	0.015	733.934
MUFA/FA	Esophageal cancer	rs34634128	3	136322265	GT	G	0.0302059	0.00452682	2.49977e-11	0.000120933	0.000117718	0.3	40.3549
MUFA/FA	Esophageal cancer	rs35163364	7	128732786	T	C	-0.0238538	0.0040061	2.59998e-09	-3.7005e-05	0.000104323	0.719999	32.1237
MUFA/FA	Esophageal cancer	rs3812316	7	73020337	G	C	-0.111095	0.00589053	2.39994e-79	9.41815e-05	0.000154262	0.54	320.434
MUFA/FA	Esophageal cancer	rs4704834	5	156443066	G	A	0.0282772	0.004127	7.29962e-12	-1.40831e-05	0.000107764	0.9	42.1781
MUFA/FA	Esophageal cancer	rs56257534	4	171521999	T	C	-0.028794	0.00463599	5.30005e-10	-0.000116359	0.000120821	0.34	34.7602
MUFA/FA	Esophageal cancer	rs563296	10	99772404	A	G	0.0243088	0.00397826	9.90011e-10	-4.55878e-05	0.000103891	0.66	33.5391
MUFA/FA	Esophageal cancer	rs59484402	1	230302838	CT	C	-0.0497329	0.00410236	8.00018e-34	9.7983e-05	0.000107194	0.36	135.284
MUFA/FA	Esophageal cancer	rs60069508	1	39964912	C	G	0.0332822	0.00468662	1.20005e-12	-4.46567e-05	0.000122192	0.709999	45.5065
MUFA/FA	Esophageal cancer	rs603424	10	102075479	A	G	-0.0489882	0.00520289	4.70002e-21	-7.38045e-05	0.000135727	0.59	79.3375
MUFA/FA	Esophageal cancer	rs62117489	19	8442202	A	C	-0.0522453	0.00858963	1.2e-09	0.000163843	0.000223753	0.46	33.452
MUFA/FA	Esophageal cancer	rs632057	6	139834012	G	T	-0.0281093	0.00408932	6.20012e-12	-0.00013157	0.000106625	0.22	42.4829
MUFA/FA	Esophageal cancer	rs676210	2	21231524	A	G	-0.0750024	0.00487347	1.9002e-53	-0.000100605	0.000127501	0.43	211.855
MUFA/FA	Esophageal cancer	rs67981690	12	21343886	G	A	0.0369237	0.00592957	4.79999e-10	4.18856e-05	0.000154412	0.79	35.2678
MUFA/FA	Esophageal cancer	rs7140110	13	114544024	C	T	0.0239699	0.0043214	2.90001e-08	0.000222883	0.000112803	0.0479999	27.7268
MUFA/FA	Esophageal cancer	rs72555385	7	73123473	G	A	0.0645712	0.00918104	1.99986e-12	-0.000231662	0.000239877	0.33	44.9778
MUFA/FA	Esophageal cancer	rs7679	20	44576502	C	T	0.0569608	0.00509203	4.79954e-29	-6.92077e-05	0.000132482	0.6	113.294
MUFA/FA	Esophageal cancer	rs7704383	5	78602472	T	C	0.0232397	0.00399816	6.19998e-09	-0.000149642	0.000104081	0.15	30.4745
MUFA/FA	Esophageal cancer	rs7772305	6	31328886	G	A	0.0270665	0.00450704	1.89998e-09	-2.69603e-05	0.000117292	0.82	32.2379
MUFA/FA	Esophageal cancer	rs78058190	2	219699999	A	G	0.0729115	0.0102316	1e-12	-5.93776e-05	0.000266059	0.82	58.2319
MUFA/FA	Esophageal cancer	rs7924036	10	65191645	T	G	-0.0453884	0.00395433	1.69981e-30	0.000100146	0.000103163	0.33	118.574
MUFA/FA	Esophageal cancer	rs821840	16	56994528	G	A	-0.0364907	0.00422885	6.20012e-18	-0.000166769	0.000110406	0.13	67.1807
MUFA/FA	Esophageal cancer	rs9271573	6	32590501	C	A	0.0309673	0.0040228	1.39991e-14	2.18136e-05	0.000104966	0.84	53.2333
MUFA/FA	Esophageal cancer	rs964184	11	116648917	C	G	-0.191265	0.00581742	1e-200	-0.000207648	0.000151405	0.17	977.044
MUFA/FA	Esophageal cancer	rs9749209	19	49270738	G	A	-0.0231469	0.00422312	4.20001e-08	5.73503e-06	0.000109203	0.96	28.3754
MUFA/FA	Esophageal cancer	rs9910747	17	17433959	C	A	0.045315	0.00819683	3.2e-08	0.00034804	0.000214329	0.1	27.5582
MUFA/FA	Esophageal cancer	rs998584	6	43757896	A	C	0.0274841	0.00395781	3.80014e-12	2.42923e-05	0.000103406	0.81	43.3975
OMEGA3	Esophageal cancer	rs10096633	8	19830921	T	C	-0.0418412	0.00599603	2.99985e-12	-0.000445912	0.000156033	0.00430002	43.7268
OMEGA3	Esophageal cancer	rs10455872	6	161010118	G	A	-0.0617415	0.00733401	3.80014e-17	4.76235e-05	0.00019128	0.8	63.8204
OMEGA3	Esophageal cancer	rs11242109	5	131677047	T	G	0.0234291	0.00395796	3.2e-09	-0.00017219	0.000103144	0.0949992	31.5173
OMEGA3	Esophageal cancer	rs112875651	8	126506694	A	G	-0.0874051	0.00410836	1.9002e-100	4.59563e-06	0.000106976	0.97	420.459
OMEGA3	Esophageal cancer	rs11681659	2	136820960	T	C	-0.0264162	0.00436662	1.5e-09	3.00864e-05	0.000113485	0.79	32.6143
OMEGA3	Esophageal cancer	rs117143374	21	40555561	C	T	-0.03454	0.00569242	1.29999e-09	-0.000160791	0.000148311	0.28	33.4909
OMEGA3	Esophageal cancer	rs117733303	6	160922870	G	A	-0.110595	0.0146728	4.79954e-14	-0.00061676	0.000383177	0.11	51.1382
OMEGA3	Esophageal cancer	rs12037485	1	2332391	T	C	0.0222781	0.00396786	2e-08	5.84558e-05	0.000103429	0.57	28.3677
OMEGA3	Esophageal cancer	rs12226389	11	61823723	C	T	-0.0535751	0.00510749	9.70063e-26	-7.58737e-05	0.000140447	0.59	99.9613
OMEGA3	Esophageal cancer	rs1260326	2	27730940	C	T	-0.0830756	0.00404264	7.70016e-94	-4.90092e-06	0.000105319	0.96	380.939
OMEGA3	Esophageal cancer	rs12957708	18	47284353	G	A	0.0311923	0.00568503	4.09996e-08	0.00014344	0.000147532	0.33	27.3168
OMEGA3	Esophageal cancer	rs139974673	15	44027885	C	T	0.118563	0.0124678	1.9002e-21	-0.000279468	0.000323483	0.39	81.6797
OMEGA3	Esophageal cancer	rs149820547	11	61983775	G	T	-0.0678421	0.00988147	6.59933e-12	0.000213626	0.000260227	0.41	42.7124
OMEGA3	Esophageal cancer	rs16940904	17	44186063	T	C	-0.0345078	0.00474779	3.59998e-13	4.02629e-06	0.000123083	0.97	48.015
OMEGA3	Esophageal cancer	rs174564	11	61588305	G	A	-0.336931	0.00412782	1e-200	-0.000121272	0.000108216	0.26	6237.51
OMEGA3	Esophageal cancer	rs1800978	9	107667147	G	C	-0.0387593	0.00603019	1.29999e-10	-0.000131374	0.000140151	0.35	37.5428
OMEGA3	Esophageal cancer	rs2187375	18	47172283	G	A	0.0524746	0.00518371	4.40048e-24	0.000189228	0.000135596	0.16	92.3838
OMEGA3	Esophageal cancer	rs2232143	11	60899701	C	T	0.104052	0.0141105	1.69981e-13	0.000342436	0.000370137	0.35	53.3169
OMEGA3	Esophageal cancer	rs2247056	6	31265490	C	T	0.0356403	0.00432842	1.80011e-16	1.82625e-05	0.000112863	0.87	60.997
OMEGA3	Esophageal cancer	rs261290	15	58678720	C	T	-0.112905	0.00416818	1.39959e-161	2.6886e-05	0.000108647	0.8	666.729
OMEGA3	Esophageal cancer	rs3039101	10	5246177	TGTA	T	-0.0352443	0.00550396	1.5e-10	-3.25556e-05	0.000143421	0.82	37.1561
OMEGA3	Esophageal cancer	rs312939	2	21410404	A	G	0.034251	0.00458283	7.8001e-14	0.000191153	0.000119599	0.11	50.2805
OMEGA3	Esophageal cancer	rs34663616	15	58569330	A	C	0.035253	0.00586293	1.79999e-09	8.49394e-05	0.000152981	0.58	33.9411
OMEGA3	Esophageal cancer	rs35390787	16	15678414	CA	C	0.0223258	0.00407642	4.30002e-08	-1.5741e-05	0.000106312	0.88	28.2312
OMEGA3	Esophageal cancer	rs4000713	7	25990597	A	G	-0.028225	0.0043421	8.00018e-11	-0.000184639	0.000112986	0.1	38.1524
OMEGA3	Esophageal cancer	rs4860987	4	69491284	T	A	0.0450329	0.00478075	4.49987e-21	4.77791e-05	0.0001243	0.7	89.5024
OMEGA3	Esophageal cancer	rs55891451	10	96728169	C	A	0.033166	0.00494622	1.99986e-11	-2.16885e-05	0.000128918	0.87	40.7556
OMEGA3	Esophageal cancer	rs583609	1	62916796	C	T	-0.0711993	0.00414084	2.90001e-66	-0.000206314	0.000108033	0.0560003	266.75
OMEGA3	Esophageal cancer	rs58542926	19	19379549	T	C	-0.172929	0.00754654	3.3037e-116	0.000330083	0.000196569	0.0929994	475.504
OMEGA3	Esophageal cancer	rs6129624	20	39167592	A	G	-0.0242913	0.0042636	1.2e-08	-5.09832e-05	0.000110855	0.649999	30.2534
OMEGA3	Esophageal cancer	rs62466318	7	73042085	T	C	-0.0716979	0.00492892	6.20012e-48	0.000149542	0.000128697	0.25	192.461
OMEGA3	Esophageal cancer	rs633695	15	58725839	G	A	0.0848151	0.00436378	3.80014e-84	9.21472e-05	0.000113782	0.42	343.314
OMEGA3	Esophageal cancer	rs6547409	2	21190209	T	C	-0.0565011	0.0090697	4.70002e-10	-0.000291593	0.000235966	0.22	35.7198
OMEGA3	Esophageal cancer	rs660240	1	109817838	C	T	0.0370395	0.00481655	1.50003e-14	3.80838e-05	0.000125639	0.760001	53.335
OMEGA3	Esophageal cancer	rs6602911	13	114547372	T	C	0.0231802	0.00412043	1.79999e-08	0.000195298	0.000107419	0.0690001	28.4844
OMEGA3	Esophageal cancer	rs673335	11	75450576	C	T	-0.0684035	0.00539262	7.19946e-37	0.000146324	0.000141027	0.3	144.644
OMEGA3	Esophageal cancer	rs6882345	5	156397673	A	G	0.0274277	0.00409997	2.19989e-11	-6.53893e-05	0.000106923	0.54	40.2178
OMEGA3	Esophageal cancer	rs72789541	16	15132108	A	T	-0.0834033	0.00434225	3.19963e-82	9.9623e-05	0.000112702	0.38	334.358
OMEGA3	Esophageal cancer	rs737338	19	11347657	T	C	-0.0674466	0.0107428	3.40001e-10	-0.000312871	0.000279118	0.26	35.5293
OMEGA3	Esophageal cancer	rs78689694	11	126234820	C	G	0.0326453	0.00581875	2e-08	7.77286e-05	0.000152697	0.61	28.3375
OMEGA3	Esophageal cancer	rs7924036	10	65191645	T	G	0.0222276	0.0039569	1.89998e-08	0.000100146	0.000103163	0.33	28.4148
OMEGA3	Esophageal cancer	rs7970695	12	121423376	A	G	-0.0235143	0.0040847	8.60003e-09	0.000108534	0.000106373	0.31	29.9533
OMEGA3	Esophageal cancer	rs9273217	6	32613758	G	T	-0.0245669	0.00448023	4.20001e-08	-7.03699e-05	0.000194836	0.719999	30.1147
OMEGA3	Esophageal cancer	rs964184	11	116648917	C	G	-0.117565	0.005805	3.40017e-91	-0.000207648	0.000151405	0.17	367.206
OMEGA3	Esophageal cancer	rs9987289	8	9183358	G	A	0.0544031	0.00688493	2.70023e-15	-9.60517e-05	0.000179366	0.59	56.2491
OMEGA3/FA	Esophageal cancer	rs1077835	15	58723426	G	A	0.0910667	0.00479257	1.7e-80	4.83e-05	0.000124564	0.7	327.949
OMEGA3/FA	Esophageal cancer	rs112875651	8	126506694	A	G	-0.0517835	0.00411717	2.8e-36	4.6e-06	0.000106976	0.97	147.232
OMEGA3/FA	Esophageal cancer	rs11379773	5	87695669	GT	G	0.0274232	0.00484826	1.5e-08	-2.82e-05	0.000126258	0.82	29.0439
OMEGA3/FA	Esophageal cancer	rs11681659	2	136820960	T	C	-0.0275604	0.00437565	3e-10	3.01e-05	0.000113485	0.79	35.5017
OMEGA3/FA	Esophageal cancer	rs12226389	11	61823723	C	T	-0.0642431	0.00511013	3e-36	-7.59e-05	0.000140447	0.59	143.789
OMEGA3/FA	Esophageal cancer	rs1260326	2	27730940	C	T	-0.03861	0.004051	1.6e-21	-4.9e-06	0.000105319	0.96	82.0694
OMEGA3/FA	Esophageal cancer	rs139974673	15	44027885	C	T	0.083441	0.0124929	2.4e-11	-0.000279468	0.000323483	0.39	40.4407
OMEGA3/FA	Esophageal cancer	rs150370599	11	60718792	T	C	0.0472803	0.00726173	7.5e-11	-0.000225137	0.000189511	0.23	37.9925
OMEGA3/FA	Esophageal cancer	rs16940904	17	44186063	T	C	-0.041183	0.00475547	4.7e-18	4.03e-06	0.000123083	0.97	68.3998
OMEGA3/FA	Esophageal cancer	rs190921611	19	45443647	A	G	0.0314663	0.00462576	1e-11	8.95e-05	0.000117399	0.450001	48.8272
OMEGA3/FA	Esophageal cancer	rs195445	11	61744342	T	C	-0.038133	0.00426447	3.8e-19	0.000205654	0.000111516	0.0649995	71.7866
OMEGA3/FA	Esophageal cancer	rs272888	5	131665423	C	T	0.028298	0.00434971	7.7e-11	-0.000230906	0.000113087	0.0409996	38.1694
OMEGA3/FA	Esophageal cancer	rs35390787	16	15678414	CA	C	0.0273295	0.00408187	2.2e-11	-1.57e-05	0.000106312	0.88	42.3089
OMEGA3/FA	Esophageal cancer	rs4000713	7	25990597	A	G	-0.0267482	0.00434956	7.8e-10	-0.000184639	0.000112986	0.1	34.2632
OMEGA3/FA	Esophageal cancer	rs4860987	4	69491284	T	A	0.0394847	0.00478848	1.6e-16	4.78e-05	0.0001243	0.7	68.7946
OMEGA3/FA	Esophageal cancer	rs508049	11	68675497	T	C	-0.10589	0.009204	1.2e-30	0.000471715	0.00024082	0.05	120.862
OMEGA3/FA	Esophageal cancer	rs58542926	19	19379549	T	C	-0.132116	0.00756045	2.2e-68	0.000330083	0.000196569	0.0929994	277.065
OMEGA3/FA	Esophageal cancer	rs61886804	10	96749936	G	T	0.0351105	0.0049535	1.4e-12	-1.26e-05	0.000128945	0.92	45.4251
OMEGA3/FA	Esophageal cancer	rs62466318	7	73042085	T	C	-0.0404238	0.00493739	2.7e-16	0.000149542	0.000128697	0.25	61.1096
OMEGA3/FA	Esophageal cancer	rs638714	1	62920029	T	G	-0.0322008	0.00418219	1.4e-14	-0.000202709	0.00010801	0.061	53.99
OMEGA3/FA	Esophageal cancer	rs662138	6	160564476	G	C	-0.0312278	0.0050918	8.6e-10	-0.000130613	0.000132424	0.32	33.9573
OMEGA3/FA	Esophageal cancer	rs6693447	1	2330190	G	T	0.0255397	0.00397732	1.4e-10	9.98e-05	0.00010351	0.34	37.2992
OMEGA3/FA	Esophageal cancer	rs6717316	2	79703384	A	G	-0.0240496	0.00420843	1.1e-08	5.66e-05	0.000109648	0.61	29.4189
OMEGA3/FA	Esophageal cancer	rs72654473	19	45414399	A	C	0.0390547	0.00639034	9.9e-10	6.1e-05	0.000166233	0.709999	33.898
OMEGA3/FA	Esophageal cancer	rs72789541	16	15132108	A	T	-0.0992036	0.00434806	3.2e-115	9.96e-05	0.000112702	0.38	473.613
OMEGA3/FA	Esophageal cancer	rs77323894	11	60896505	C	G	0.0673413	0.0107043	3.2e-10	0.000110904	0.000282169	0.69	38.5608
OMEGA3/FA	Esophageal cancer	rs78423941	16	15421686	C	G	0.0268058	0.00486895	3.7e-08	-2.73e-05	0.000126407	0.83	39.5533
OMEGA3/FA	Esophageal cancer	rs7924036	10	65191645	T	G	0.0374032	0.00396292	3.8e-21	0.000100146	0.000103163	0.33	80.4958
OMEGA3/FA	Esophageal cancer	rs7944950	11	75505827	C	T	-0.0741144	0.00706143	9e-26	8.12e-05	0.000184658	0.66	99.0477
OMEGA3/FA	Esophageal cancer	rs8074191	17	17407191	C	T	-0.0268897	0.00462305	6e-09	-6.4e-06	0.000120294	0.96	30.6758
OMEGA3/FA	Esophageal cancer	rs9563335	13	56069705	G	A	-0.0444873	0.00771128	8e-09	0.000136878	0.00020036	0.49	54.317
OMEGA3/FA	Esophageal cancer	rs964184	11	116648917	C	G	-0.0388695	0.00580799	2.2e-11	-0.000207648	0.000151405	0.17	40.0256
OMEGA3/FA	Esophageal cancer	rs9947684	18	47166694	G	A	0.0282504	0.00416339	1.2e-11	6.03e-05	0.0001084	0.58	41.5266
OMEGA6	Esophageal cancer	rs1002687	1	62963737	A	G	0.0917563	0.0042098	2.50035e-105	0.000202462	0.000107859	0.061	445.271
OMEGA6	Esophageal cancer	rs1065853	19	45413233	T	G	-0.198416	0.00743205	5.10505e-157	0.000117182	0.000190033	0.54	674.79
OMEGA6	Esophageal cancer	rs1081105	19	45412955	C	A	0.118624	0.0123232	6.20012e-22	-0.000192661	0.00031504	0.54	86.9975
OMEGA6	Esophageal cancer	rs111278137	19	45215081	A	G	-0.0787637	0.0143417	4e-08	9.15252e-06	0.00036914	0.98	30.1838
OMEGA6	Esophageal cancer	rs112875651	8	126506694	A	G	-0.0635591	0.00418539	4.40048e-52	4.59563e-06	0.000106976	0.97	221.951
OMEGA6	Esophageal cancer	rs115478735	9	136151806	T	A	0.0424072	0.00521297	4.10015e-16	-0.000181326	0.0001272	0.15	61.9565
OMEGA6	Esophageal cancer	rs117488242	10	5262136	G	A	-0.0355756	0.00624596	1.2e-08	-9.77403e-06	0.000143101	0.95	33.2928
OMEGA6	Esophageal cancer	rs1260326	2	27730940	C	T	-0.064724	0.00411907	1.20005e-55	-4.90092e-06	0.000105319	0.96	230.927
OMEGA6	Esophageal cancer	rs13108218	4	3443931	G	A	-0.035128	0.00417284	3.80014e-17	0.000250276	0.000106714	0.0189998	67.2151
OMEGA6	Esophageal cancer	rs142158911	19	11190534	A	G	-0.0937617	0.00631307	6.79986e-50	8.3639e-05	0.000162297	0.61	208.819
OMEGA6	Esophageal cancer	rs1800961	20	43042364	T	C	-0.0748822	0.0117724	2e-10	0.000118105	0.000297199	0.69	37.7788
OMEGA6	Esophageal cancer	rs1883711	20	39179822	C	G	0.0905557	0.0118431	2.09991e-14	-0.000383057	0.000300706	0.2	57.0346
OMEGA6	Esophageal cancer	rs2126259	8	9185146	C	T	0.0829891	0.00669742	2.90001e-35	-4.32319e-05	0.000171122	0.8	143.789
OMEGA6	Esophageal cancer	rs2378390	20	34152782	A	G	-0.0332858	0.0058156	1e-08	6.2318e-05	0.000148628	0.68	30.8494
OMEGA6	Esophageal cancer	rs261290	15	58678720	C	T	-0.0965237	0.00424783	2.69774e-114	2.6886e-05	0.000108647	0.8	486.535
OMEGA6	Esophageal cancer	rs2721961	8	116657911	G	T	-0.0274809	0.00449395	9.69996e-10	-0.000106541	0.000115043	0.35	35.0928
OMEGA6	Esophageal cancer	rs2740488	9	107661742	C	A	-0.0496352	0.00457594	2.09991e-27	-2.78227e-05	0.000116939	0.81	110.562
OMEGA6	Esophageal cancer	rs2986164	1	25622291	A	G	-0.0247791	0.00440639	1.89998e-08	6.36859e-05	0.000112851	0.57	35.1355
OMEGA6	Esophageal cancer	rs34232196	1	55489542	T	C	-0.0327764	0.00471815	3.69999e-12	5.14739e-05	0.000120423	0.67	45.7671
OMEGA6	Esophageal cancer	rs35350651	12	111907431	AC	A	0.0277979	0.00403844	5.79963e-12	-0.000140195	0.000103082	0.17	44.4491
OMEGA6	Esophageal cancer	rs3756772	6	116325142	T	C	0.0232823	0.00410898	1.5e-08	-9.60038e-05	0.000105127	0.36	29.9499
OMEGA6	Esophageal cancer	rs3764261	16	56994528	A	C	0.0616184	0.00430576	1.9002e-46	-0.000166769	0.000110406	0.13	191.73
OMEGA6	Esophageal cancer	rs3770586	2	169828995	T	C	-0.0229768	0.00404862	1.40001e-08	0.00015176	0.000103684	0.14	30.3341
OMEGA6	Esophageal cancer	rs3817335	11	47643891	A	T	-0.027965	0.00421165	3.10027e-11	0.000118975	0.000107929	0.27	40.9659
OMEGA6	Esophageal cancer	rs4008004	9	15300968	A	C	0.0334374	0.00487192	6.70039e-12	6.901e-05	0.000124606	0.58	44.4094
OMEGA6	Esophageal cancer	rs4299376	2	44073881	T	G	-0.0356946	0.00431655	1.29987e-16	0.000134521	0.000110128	0.22	64.1926
OMEGA6	Esophageal cancer	rs4704210	5	74635225	C	G	0.0463297	0.00416513	9.70063e-29	-5.71904e-05	0.000106526	0.59	115.729
OMEGA6	Esophageal cancer	rs4860948	4	69340991	A	T	0.0285942	0.00470392	1.2e-09	2.94059e-05	0.000120263	0.81	34.7348
OMEGA6	Esophageal cancer	rs496654	1	234851165	C	A	0.0302882	0.00403175	5.79963e-14	-0.000146709	0.000103346	0.16	52.7124
OMEGA6	Esophageal cancer	rs534417	1	23784965	G	A	0.0391707	0.00607383	1.09999e-10	-8.97062e-05	0.000155777	0.56	38.6105
OMEGA6	Esophageal cancer	rs55747707	7	73042085	A	G	-0.0498035	0.00501986	3.40017e-23	0.000149542	0.000128697	0.25	92.5937
OMEGA6	Esophageal cancer	rs56322906	19	11346155	A	G	-0.101934	0.0109515	1.29987e-20	-0.000321277	0.000279533	0.25	81.1208
OMEGA6	Esophageal cancer	rs56325564	17	45766771	A	G	0.0227535	0.00406151	2.1e-08	0.000106192	0.000103723	0.31	29.7419
OMEGA6	Esophageal cancer	rs5754102	22	21916272	A	C	-0.0326814	0.00527073	5.60003e-10	-5.946e-05	0.000134988	0.66	36.7785
OMEGA6	Esophageal cancer	rs58542926	19	19379549	T	C	-0.1284	0.00768267	1.10002e-62	0.000330083	0.000196569	0.0929994	261.664
OMEGA6	Esophageal cancer	rs602633	1	109821511	G	T	0.0573983	0.00487783	5.79963e-32	6.16112e-05	0.000124949	0.62	128.926
OMEGA6	Esophageal cancer	rs633695	15	58725839	G	A	0.0730669	0.00444717	1.20005e-60	9.21472e-05	0.000113782	0.42	254.596
OMEGA6	Esophageal cancer	rs6471717	8	59377357	A	G	-0.0295948	0.00427438	4.40048e-12	-1.57975e-05	0.000109213	0.88	45.0235
OMEGA6	Esophageal cancer	rs6547409	2	21190209	T	C	-0.0808582	0.00924119	2.09991e-18	-0.000291593	0.000235966	0.22	73.1788
OMEGA6	Esophageal cancer	rs6602911	13	114547372	T	C	0.0262676	0.00419748	3.89996e-10	0.000195298	0.000107419	0.0690001	36.58
OMEGA6	Esophageal cancer	rs672889	2	21319016	G	T	0.0758525	0.00580072	4.49987e-39	0.000202729	0.000148704	0.17	159.485
OMEGA6	Esophageal cancer	rs6882345	5	156397673	A	G	0.0441725	0.00417626	3.80014e-26	-6.53893e-05	0.000106923	0.54	104.372
OMEGA6	Esophageal cancer	rs6938647	6	160986915	C	A	-0.0478033	0.00494492	4.19952e-22	8.14238e-05	0.000126491	0.52	89.5741
OMEGA6	Esophageal cancer	rs7139079	12	121415293	A	G	-0.0292329	0.00411236	1.20005e-12	6.96512e-05	0.000105121	0.51	47.4765
OMEGA6	Esophageal cancer	rs72997616	11	75474195	A	C	-0.0527256	0.00693794	2.99985e-14	2.34829e-05	0.000177422	0.89	54.5136
OMEGA6	Esophageal cancer	rs740516	17	67082962	G	C	-0.0313763	0.00565493	2.90001e-08	-2.39307e-05	0.000144715	0.87	29.0571
OMEGA6	Esophageal cancer	rs74747585	19	45039971	C	T	-0.0737645	0.0132168	2.39999e-08	0.000134845	0.000338044	0.69	30.7185
OMEGA6	Esophageal cancer	rs76116020	16	69385641	G	A	-0.0570097	0.00986958	7.59994e-09	-7.96847e-05	0.000253395	0.75	31.2918
OMEGA6	Esophageal cancer	rs7707394	5	74472939	A	G	0.0294421	0.00419959	2.39994e-12	-0.000244299	0.000107532	0.0230001	45.7918
OMEGA6	Esophageal cancer	rs7750288	6	160400147	G	A	0.025103	0.00445908	1.79999e-08	3.4384e-05	0.000114204	0.760001	29.5441
OMEGA6	Esophageal cancer	rs7831074	8	141633257	G	C	0.0276942	0.00504475	4e-08	0.000197117	0.000129161	0.13	32.2664
OMEGA6	Esophageal cancer	rs870526	2	20369562	T	C	-0.0320783	0.00403664	1.9002e-15	-4.77089e-05	0.0001032	0.64	59.0923
OMEGA6	Esophageal cancer	rs9295128	6	160816409	T	G	-0.19728	0.0159431	3.59998e-35	-0.000614743	0.000376043	0.1	148.331
OMEGA6	Esophageal cancer	rs9304381	18	47158234	T	C	0.0700213	0.0052323	7.70016e-41	0.000197598	0.000134377	0.14	167.829
OMEGA6	Esophageal cancer	rs9616847	22	50868669	T	A	0.0235066	0.00415553	1.5e-08	-3.29036e-05	0.000106076	0.760001	30.1957
OMEGA6	Esophageal cancer	rs964184	11	116648917	C	G	-0.138873	0.00594037	7.19449e-121	-0.000207648	0.000151405	0.17	513.024
OMEGA6/FA	Esophageal cancer	rs10455872	6	161010118	G	A	0.138305	0.0073371	2.9e-79	4.76e-05	0.00019128	0.8	320.96
OMEGA6/FA	Esophageal cancer	rs1065853	19	45413233	T	G	-0.149197	0.00730619	1.1e-92	0.000117182	0.000190033	0.54	380.565
OMEGA6/FA	Esophageal cancer	rs10733306	9	16048248	T	C	0.0220496	0.00400412	3.7e-08	4.08e-05	0.00010411	0.69	27.7846
OMEGA6/FA	Esophageal cancer	rs10773049	12	124506631	C	T	0.022457	0.00405767	3.1e-08	-9.15e-07	0.000105687	0.99	27.6809
OMEGA6/FA	Esophageal cancer	rs111351217	17	41163974	A	G	-0.0497368	0.00903706	3.7e-08	0.000384544	0.000236127	0.1	28.1803
OMEGA6/FA	Esophageal cancer	rs11429307	5	55857025	GT	G	-0.0445358	0.00504741	1.1e-18	-9.6e-05	0.00013157	0.47	70.6754
OMEGA6/FA	Esophageal cancer	rs11508026	16	56999328	T	C	0.027324	0.00401029	9.5e-12	-0.000161862	0.000104385	0.12	42.1634
OMEGA6/FA	Esophageal cancer	rs1168030	1	62968491	T	C	-0.0492915	0.00413738	1e-32	0.000206804	0.000107851	0.0549997	128.114
OMEGA6/FA	Esophageal cancer	rs116843064	19	8429323	A	G	0.183791	0.0142031	2.7e-38	-4.36e-06	0.000373295	0.99	151.436
OMEGA6/FA	Esophageal cancer	rs117733303	6	160922870	G	A	0.209889	0.014679	2.2e-46	-0.00061676	0.000383177	0.11	184.398
OMEGA6/FA	Esophageal cancer	rs11976955	7	130433594	G	C	-0.0256733	0.00427463	1.9e-09	-5.14e-05	0.000111446	0.64	32.6747
OMEGA6/FA	Esophageal cancer	rs12212146	6	161125454	C	T	-0.0567627	0.00774962	2.4e-13	0.000597692	0.000202569	0.0032	51.0068
OMEGA6/FA	Esophageal cancer	rs12419462	11	27623309	A	G	-0.0285755	0.00471709	1.4e-09	-0.000189703	0.000122795	0.12	33.1454
OMEGA6/FA	Esophageal cancer	rs1260326	2	27730940	C	T	0.109743	0.00404504	4.3e-162	-4.9e-06	0.000105319	0.96	666.4
OMEGA6/FA	Esophageal cancer	rs1316753	5	78531337	C	G	0.0228093	0.00404888	1.8e-08	0.000173028	0.000105279	0.1	28.6006
OMEGA6/FA	Esophageal cancer	rs13389219	2	165528876	T	C	0.038325	0.00405363	3.2e-21	0.000168929	0.000105579	0.11	80.617
OMEGA6/FA	Esophageal cancer	rs139974673	15	44027885	C	T	-0.138506	0.0124863	1.4e-28	-0.000279468	0.000323483	0.39	111.498
OMEGA6/FA	Esophageal cancer	rs1471251	4	87976359	T	A	-0.0264073	0.00406317	8.1e-11	3.93e-05	0.000105713	0.709999	38.414
OMEGA6/FA	Esophageal cancer	rs1546224	12	63696548	T	C	-0.0236674	0.00429622	3.6e-08	0.000203671	0.000112329	0.0700003	27.4983
OMEGA6/FA	Esophageal cancer	rs1736070	8	11665805	T	C	0.0259828	0.00425289	1e-09	0.000128448	0.00011075	0.25	34.5304
OMEGA6/FA	Esophageal cancer	rs174528	11	61543499	C	T	0.0251335	0.00408383	7.5e-10	-0.000121156	0.000106512	0.26	34.1439
OMEGA6/FA	Esophageal cancer	rs1801689	17	64210580	C	A	0.0641739	0.0115152	2.5e-08	-9.56e-05	0.00029929	0.75	28.0343
OMEGA6/FA	Esophageal cancer	rs182050989	1	27262545	T	C	-0.0720426	0.0119904	1.9e-09	-0.000201184	0.000312435	0.52	32.668
OMEGA6/FA	Esophageal cancer	rs199607859	6	139835604	T	G	0.0317367	0.00404516	4.3e-15	-9.56e-05	0.000104782	0.36	55.8741
OMEGA6/FA	Esophageal cancer	rs2068888	10	94839642	A	G	0.0257216	0.0039792	1e-10	-4.09e-05	0.000103584	0.69	37.6775
OMEGA6/FA	Esophageal cancer	rs261290	15	58678720	C	T	0.0617512	0.00417436	1.6e-49	2.69e-05	0.000108647	0.8	198.634
OMEGA6/FA	Esophageal cancer	rs28752523	6	32584772	T	C	-0.0353026	0.00500867	1.8e-12	0.000179244	0.000130548	0.17	44.8091
OMEGA6/FA	Esophageal cancer	rs295268	9	86429305	C	T	0.0280531	0.00454438	6.7e-10	-6.04e-05	0.000118067	0.61	34.5007
OMEGA6/FA	Esophageal cancer	rs2972140	2	227104111	C	T	-0.0340375	0.00414245	2.1e-16	0.000126934	0.000108156	0.24	60.6049
OMEGA6/FA	Esophageal cancer	rs328	8	19819724	G	C	0.137521	0.00657047	2.8e-97	-0.000415478	0.000171048	0.015	393.818
OMEGA6/FA	Esophageal cancer	rs35169799	11	64031241	T	C	-0.0485534	0.00814674	2.5e-09	9.94e-05	0.000211515	0.64	32.1703
OMEGA6/FA	Esophageal cancer	rs3812316	7	73020337	G	C	0.0993677	0.0058968	1e-63	9.42e-05	0.000154262	0.54	256.211
OMEGA6/FA	Esophageal cancer	rs3860846	8	126631687	T	C	-0.030052	0.00447696	1.9e-11	5.59e-05	0.000116947	0.630001	41.5221
OMEGA6/FA	Esophageal cancer	rs4646246	8	18248661	G	A	-0.028569	0.00511872	2.4e-08	-3.72e-05	0.000133197	0.780001	28.0258
OMEGA6/FA	Esophageal cancer	rs4665710	2	21221035	C	A	-0.047267	0.00486875	2.8e-22	0.000103491	0.00012727	0.42	84.544
OMEGA6/FA	Esophageal cancer	rs473224	15	58737341	G	T	0.0600834	0.00567866	3.7e-26	-1.73e-05	0.000147777	0.91	103.661
OMEGA6/FA	Esophageal cancer	rs499765	19	49266390	G	C	0.0255461	0.00422799	1.5e-09	6.42e-05	0.000110045	0.56	33.6407
OMEGA6/FA	Esophageal cancer	rs58489806	19	19456917	T	C	0.070387	0.00707508	2.6e-23	0.000273506	0.000183842	0.14	90.0348
OMEGA6/FA	Esophageal cancer	rs59484402	1	230302838	CT	C	0.027361	0.00411002	2.8e-11	9.8e-05	0.000107194	0.36	40.9136
OMEGA6/FA	Esophageal cancer	rs6073958	20	44551855	C	T	-0.0474619	0.00497167	1.3e-21	-0.00012538	0.000129262	0.33	82.568
OMEGA6/FA	Esophageal cancer	rs6658257	1	93820684	G	A	-0.0228432	0.00405119	1.7e-08	2.1e-05	0.000105278	0.84	28.7598
OMEGA6/FA	Esophageal cancer	rs684773	3	135956305	C	A	-0.0347116	0.00468622	1.3e-13	8.39e-05	0.000121718	0.49	49.5383
OMEGA6/FA	Esophageal cancer	rs6905288	6	43758873	A	G	-0.02552	0.00398662	1.5e-10	0.000141671	0.000104092	0.17	36.7579
OMEGA6/FA	Esophageal cancer	rs6938550	6	20462138	A	G	0.0399771	0.00706603	1.5e-08	7.53e-05	0.000184393	0.68	28.857
OMEGA6/FA	Esophageal cancer	rs72555385	7	73123473	G	A	-0.0540068	0.0091908	4.2e-09	-0.000231662	0.000239877	0.33	31.4605
OMEGA6/FA	Esophageal cancer	rs7402939	15	99183876	C	T	-0.023501	0.00413068	1.3e-08	0.000220439	0.000107428	0.04	29.8275
OMEGA6/FA	Esophageal cancer	rs78058190	2	219699999	A	G	-0.0667368	0.010245	7.3e-11	-5.94e-05	0.000266059	0.82	48.7825
OMEGA6/FA	Esophageal cancer	rs964184	11	116648917	C	G	0.136188	0.00583695	2.1e-120	-0.000207648	0.000151405	0.17	493.294
OMEGA6/FA	Esophageal cancer	rs9908820	17	73408819	G	A	-0.0279066	0.00446315	4e-10	0.000173788	0.000115923	0.13	35.3883
OMEGA6/OMEGA3	Esophageal cancer	rs10075801	5	131677642	G	A	-0.02358	0.00401401	4.20001e-09	-0.000172567	0.000104172	0.0980009	31.954
OMEGA6/OMEGA3	Esophageal cancer	rs1065853	19	45413233	T	G	-0.0803838	0.00732929	5.50047e-28	0.000117182	0.000190033	0.54	110.212
OMEGA6/OMEGA3	Esophageal cancer	rs1077835	15	58723426	G	A	-0.0998071	0.00480305	6.59933e-96	4.82668e-05	0.000124564	0.7	394.148
OMEGA6/OMEGA3	Esophageal cancer	rs112875651	8	126506694	A	G	0.0719492	0.00412529	4.00037e-68	4.59563e-06	0.000106976	0.97	284.571
OMEGA6/OMEGA3	Esophageal cancer	rs116843064	19	8429323	A	G	0.0882813	0.014248	5.80003e-10	-4.35918e-06	0.000373295	0.99	34.9043
OMEGA6/OMEGA3	Esophageal cancer	rs117143374	21	40555561	C	T	0.0318136	0.00571328	2.59998e-08	-0.000160791	0.000148311	0.28	28.4112
OMEGA6/OMEGA3	Esophageal cancer	rs12226389	11	61823723	C	T	0.0592832	0.00512548	6.09958e-31	-7.58737e-05	0.000140447	0.59	122.42
OMEGA6/OMEGA3	Esophageal cancer	rs1260326	2	27730940	C	T	0.066446	0.00405986	3.29989e-60	-4.90092e-06	0.000105319	0.96	243.404
OMEGA6/OMEGA3	Esophageal cancer	rs139974673	15	44027885	C	T	-0.117068	0.0125202	8.69961e-21	-0.000279468	0.000323483	0.39	79.6314
OMEGA6/OMEGA3	Esophageal cancer	rs150370599	11	60718792	T	C	-0.0475725	0.00728355	6.4998e-11	-0.000225137	0.000189511	0.23	38.4637
OMEGA6/OMEGA3	Esophageal cancer	rs195445	11	61744342	T	C	0.0344283	0.00427728	8.30042e-16	0.000205654	0.000111516	0.0649995	58.509
OMEGA6/OMEGA3	Esophageal cancer	rs2394976	6	31311912	T	G	0.0315075	0.00538488	4.90004e-09	1.29215e-05	0.000139937	0.93	30.9508
OMEGA6/OMEGA3	Esophageal cancer	rs2463523	17	43671737	C	A	0.0401451	0.00475753	3.19963e-17	-9.61511e-06	0.000122815	0.94	66.6377
OMEGA6/OMEGA3	Esophageal cancer	rs35390787	16	15678414	CA	C	-0.0255265	0.00409167	4.39997e-10	-1.5741e-05	0.000106312	0.88	36.9089
OMEGA6/OMEGA3	Esophageal cancer	rs4000713	7	25990597	A	G	0.0302187	0.00435921	4.10015e-12	-0.000184639	0.000112986	0.1	43.7347
OMEGA6/OMEGA3	Esophageal cancer	rs4860987	4	69491284	T	A	-0.0411323	0.00479927	1e-17	4.77791e-05	0.0001243	0.7	74.6595
OMEGA6/OMEGA3	Esophageal cancer	rs583609	1	62916796	C	T	0.0428152	0.0041587	7.39946e-25	-0.000206314	0.000108033	0.0560003	96.3176
OMEGA6/OMEGA3	Esophageal cancer	rs58542926	19	19379549	T	C	0.144499	0.00757644	4.30031e-81	0.000330083	0.000196569	0.0929994	331.594
OMEGA6/OMEGA3	Esophageal cancer	rs62466318	7	73042085	T	C	0.0599701	0.00494834	8.4004e-34	0.000149542	0.000128697	0.25	134.58
OMEGA6/OMEGA3	Esophageal cancer	rs6693447	1	2330190	G	T	-0.0250996	0.00398654	3.09999e-10	9.97628e-05	0.00010351	0.34	36.0244
OMEGA6/OMEGA3	Esophageal cancer	rs673335	11	75450576	C	T	0.0611093	0.00541161	1.39991e-29	0.000146324	0.000141027	0.3	115.411
OMEGA6/OMEGA3	Esophageal cancer	rs72789541	16	15132108	A	T	0.0906088	0.00435849	5.40008e-96	9.9623e-05	0.000112702	0.38	394.833
OMEGA6/OMEGA3	Esophageal cancer	rs77323894	11	60896505	C	G	-0.0682803	0.0107365	2e-10	0.000110904	0.000282169	0.69	39.6441
OMEGA6/OMEGA3	Esophageal cancer	rs7819706	8	19844415	G	A	0.0363774	0.00614755	3.29997e-09	-0.000414942	0.00015916	0.00909997	31.7536
OMEGA6/OMEGA3	Esophageal cancer	rs8074191	17	17407191	C	T	0.0281472	0.00463331	1.2e-09	-6.39849e-06	0.000120294	0.96	33.6129
OMEGA6/OMEGA3	Esophageal cancer	rs9332238	10	96748492	A	G	-0.0347177	0.00498195	3.19963e-12	1.47191e-06	0.000129395	0.99	44.0904
OMEGA6/OMEGA3	Esophageal cancer	rs964184	11	116648917	C	G	0.0746316	0.00582544	1.39991e-37	-0.000207648	0.000151405	0.17	147.697
OMEGA6/OMEGA3	Esophageal cancer	rs9947684	18	47166694	G	A	-0.0276606	0.00417279	3.40017e-11	6.02884e-05	0.0001084	0.58	39.8102
PUFA	Esophageal cancer	rs1002687	1	62963737	A	G	0.0959946	0.00420718	1.99986e-120	0.000202462	0.000107859	0.061	487.499
PUFA	Esophageal cancer	rs10096633	8	19830921	T	C	-0.0339303	0.00610477	3.09999e-08	-0.000445912	0.000156033	0.00430002	28.7502
PUFA	Esophageal cancer	rs1065853	19	45413233	T	G	-0.169688	0.00742914	3.69828e-118	0.000117182	0.000190033	0.54	492.728
PUFA	Esophageal cancer	rs112875651	8	126506694	A	G	-0.07727	0.00418284	4.60045e-78	4.59563e-06	0.000106976	0.97	328.324
PUFA	Esophageal cancer	rs114863007	6	34729158	A	G	-0.0480587	0.00692094	4.10015e-13	0.000172583	0.000177094	0.33	45.4914
PUFA	Esophageal cancer	rs115413710	6	31180819	C	T	0.0604013	0.0097982	8.10028e-12	0.000296221	0.000251733	0.24	35.5383
PUFA	Esophageal cancer	rs115478735	9	136151806	T	A	0.0373598	0.00521074	7.39946e-14	-0.000181326	0.0001272	0.15	48.0795
PUFA	Esophageal cancer	rs1260326	2	27730940	C	T	-0.0762658	0.00411631	1.59993e-77	-4.90092e-06	0.000105319	0.96	320.859
PUFA	Esophageal cancer	rs12740374	1	109817590	T	G	-0.0589449	0.00484565	3.29989e-34	1.75247e-05	0.000124169	0.89	137.771
PUFA	Esophageal cancer	rs13108218	4	3443931	G	A	-0.0343116	0.00417075	1.59993e-17	0.000250276	0.000106714	0.0189998	64.121
PUFA	Esophageal cancer	rs142158911	19	11190534	A	G	-0.0922557	0.00631055	6.70039e-50	8.3639e-05	0.000162297	0.61	202.144
PUFA	Esophageal cancer	rs1461729	8	9187242	G	A	0.0858304	0.0066974	1.29987e-38	-4.29708e-05	0.000171193	0.8	153.75
PUFA	Esophageal cancer	rs1800961	20	43042364	T	C	-0.0717226	0.0117677	1.6e-09	0.000118105	0.000297199	0.69	34.6527
PUFA	Esophageal cancer	rs183130	16	56991363	T	C	0.0559719	0.00430633	7.19946e-41	-0.000170602	0.000110317	0.12	158.05
PUFA	Esophageal cancer	rs1883711	20	39179822	C	G	0.09328	0.0118393	9.49948e-17	-0.000383057	0.000300706	0.2	60.5048
PUFA	Esophageal cancer	rs199717562	1	55491851	G	A	-0.0356887	0.00541346	1.10002e-11	5.53517e-05	0.000138071	0.69	45.9099
PUFA	Esophageal cancer	rs199900492	1	234850420	CA	C	-0.0299977	0.00403845	4.19952e-15	0.000138758	0.000103595	0.18	51.711
PUFA	Esophageal cancer	rs2229738	11	68562328	T	C	-0.0410344	0.00808345	3.59998e-08	0.00040455	0.00020789	0.0519996	23.8808
PUFA	Esophageal cancer	rs2326077	8	59385919	T	C	-0.0284526	0.00426919	1.59993e-11	-1.86171e-05	0.00010913	0.86	41.6003
PUFA	Esophageal cancer	rs2378390	20	34152782	A	G	-0.0324241	0.00581303	1.2e-08	6.2318e-05	0.000148628	0.68	29.2714
PUFA	Esophageal cancer	rs261290	15	58678720	C	T	-0.112315	0.00424505	1.1995e-157	2.6886e-05	0.000108647	0.8	659.695
PUFA	Esophageal cancer	rs2737245	8	116658583	T	G	-0.0285112	0.00450206	2e-10	-9.4601e-05	0.000115322	0.41	37.5876
PUFA	Esophageal cancer	rs2740488	9	107661742	C	A	-0.049166	0.004574	7.19946e-27	-2.78227e-05	0.000116939	0.81	108.474
PUFA	Esophageal cancer	rs28383314	6	32587213	C	T	0.0403992	0.00415433	1.69981e-19	-1.98356e-05	0.000106434	0.85	88.2373
PUFA	Esophageal cancer	rs34955778	16	15139594	C	T	-0.029365	0.00408638	1.29987e-12	8.42236e-05	0.000104547	0.42	48.3311
PUFA	Esophageal cancer	rs3770586	2	169828995	T	C	-0.0238966	0.00404591	1e-09	0.00015176	0.000103684	0.14	32.81
PUFA	Esophageal cancer	rs3822855	6	116316882	T	G	0.0235759	0.00410926	6.4e-09	-9.99713e-05	0.000105175	0.34	30.7092
PUFA	Esophageal cancer	rs3843482	5	74639259	G	T	0.0424902	0.00416334	2.70023e-25	-5.45753e-05	0.000106549	0.61	97.2817
PUFA	Esophageal cancer	rs4299376	2	44073881	T	G	-0.0315084	0.00431374	7.29962e-14	0.000134521	0.000110128	0.22	50.0098
PUFA	Esophageal cancer	rs4561509	17	45781799	A	G	0.0239181	0.00404085	7.59994e-10	9.98094e-05	0.000103173	0.33	32.9022
PUFA	Esophageal cancer	rs4860948	4	69340991	A	T	0.0337639	0.00470169	4.90004e-13	2.94059e-05	0.000120263	0.81	48.433
PUFA	Esophageal cancer	rs4986970	16	67976320	T	A	-0.0638502	0.011169	1.09999e-08	4.44366e-05	0.000286361	0.88	30.7397
PUFA	Esophageal cancer	rs534417	1	23784965	G	A	0.0385998	0.00607001	1.09999e-10	-8.97062e-05	0.000155777	0.56	37.4914
PUFA	Esophageal cancer	rs55747707	7	73042085	A	G	-0.0611785	0.00501785	5.90065e-34	0.000149542	0.000128697	0.25	139.757
PUFA	Esophageal cancer	rs56322906	19	11346155	A	G	-0.104445	0.0109466	2.19989e-21	-0.000321277	0.000279533	0.25	85.169
PUFA	Esophageal cancer	rs5754102	22	21916272	A	C	-0.0288301	0.00526871	2.30001e-08	-5.946e-05	0.000134988	0.66	28.6181
PUFA	Esophageal cancer	rs59774409	19	50016748	T	C	0.0427981	0.00727468	4.39997e-09	-6.80377e-05	0.000187401	0.719999	32.0944
PUFA	Esophageal cancer	rs633695	15	58725839	G	A	0.0838432	0.0044443	1.10002e-79	9.21472e-05	0.000113782	0.42	335.457
PUFA	Esophageal cancer	rs6547409	2	21190209	T	C	-0.084643	0.00923521	4.30031e-22	-0.000291593	0.000235966	0.22	80.1883
PUFA	Esophageal cancer	rs6602911	13	114547372	T	C	0.0279094	0.00419569	5.79963e-11	0.000195298	0.000107419	0.0690001	41.295
PUFA	Esophageal cancer	rs672889	2	21319016	G	T	0.0748648	0.00579704	7.29962e-41	0.000202729	0.000148704	0.17	155.327
PUFA	Esophageal cancer	rs6882345	5	156397673	A	G	0.0456949	0.0041739	3.59998e-29	-6.53893e-05	0.000106923	0.54	111.689
PUFA	Esophageal cancer	rs6938647	6	160986915	C	A	-0.0475077	0.00494185	3.29989e-23	8.14238e-05	0.000126491	0.52	88.4623
PUFA	Esophageal cancer	rs72997616	11	75474195	A	C	-0.0647308	0.00693225	8.4004e-21	2.34829e-05	0.000177422	0.89	82.1807
PUFA	Esophageal cancer	rs75406471	10	5257647	A	G	-0.0352293	0.00558407	4.20001e-10	-1.75064e-05	0.000142951	0.9	37.3362
PUFA	Esophageal cancer	rs7707394	5	74472939	A	G	0.0265334	0.0041973	1.5e-10	-0.000244299	0.000107532	0.0230001	37.186
PUFA	Esophageal cancer	rs7831074	8	141633257	G	C	0.0291217	0.00504193	9.49992e-09	0.000197117	0.000129161	0.13	35.6769
PUFA	Esophageal cancer	rs7970695	12	121423376	A	G	-0.032523	0.00415946	1.99986e-15	0.000108534	0.000106373	0.31	57.312
PUFA	Esophageal cancer	rs870526	2	20369562	T	C	-0.0321934	0.00403392	2.80027e-16	-4.77089e-05	0.0001032	0.64	59.5137
PUFA	Esophageal cancer	rs9295128	6	160816409	T	G	-0.203104	0.0159328	2.90001e-39	-0.000614743	0.000376043	0.1	157.23
PUFA	Esophageal cancer	rs9304381	18	47158234	T	C	0.0738115	0.00523016	3.80014e-46	0.000197598	0.000134377	0.14	186.503
PUFA	Esophageal cancer	rs9616847	22	50868669	T	A	0.0234318	0.00415401	3.50002e-08	-3.29036e-05	0.000106076	0.760001	30.0025
PUFA/FA	Esophageal cancer	rs10020067	4	88181491	A	C	-0.0271278	0.00408019	2.99985e-11	-1.9667e-05	0.000106316	0.85	39.9513
PUFA/FA	Esophageal cancer	rs10455872	6	161010118	G	A	0.131843	0.00734871	5.60015e-72	4.76235e-05	0.00019128	0.8	291.594
PUFA/FA	Esophageal cancer	rs1065853	19	45413233	T	G	-0.124284	0.00731831	1.10002e-64	0.000117182	0.000190033	0.54	263.815
PUFA/FA	Esophageal cancer	rs10746732	9	86694759	A	G	-0.0281475	0.00483206	5.69994e-09	-0.00012524	0.000125401	0.32	31.5292
PUFA/FA	Esophageal cancer	rs11429307	5	55857025	GT	G	-0.0398522	0.00505445	3.19963e-15	-9.59623e-05	0.00013157	0.47	56.585
PUFA/FA	Esophageal cancer	rs11644601	16	15172118	C	T	0.052633	0.00435714	1.39991e-33	-0.000123018	0.000113045	0.28	133.106
PUFA/FA	Esophageal cancer	rs1168041	1	62960250	C	T	-0.036211	0.00424	1.29987e-17	0.000171619	0.000110264	0.12	68.1596
PUFA/FA	Esophageal cancer	rs116843064	19	8429323	A	G	0.159327	0.0142266	4.10015e-29	-4.35918e-06	0.000373295	0.99	113.768
PUFA/FA	Esophageal cancer	rs117733303	6	160922870	G	A	0.201764	0.0147022	7.39946e-43	-0.00061676	0.000383177	0.11	170.377
PUFA/FA	Esophageal cancer	rs1180384	1	39892774	C	T	-0.0256419	0.00431269	2.80001e-09	-9.31829e-05	0.00011235	0.41	31.9149
PUFA/FA	Esophageal cancer	rs12212146	6	161125454	C	T	-0.0576534	0.00776188	1.10002e-13	0.000597692	0.000202569	0.0032	52.6209
PUFA/FA	Esophageal cancer	rs12419462	11	27623309	A	G	-0.0306279	0.0047212	8.69961e-11	-0.000189703	0.000122795	0.12	38.0792
PUFA/FA	Esophageal cancer	rs1260326	2	27730940	C	T	0.0904386	0.00405137	2.19786e-110	-4.90092e-06	0.000105319	0.96	451.733
PUFA/FA	Esophageal cancer	rs13389219	2	165528876	T	C	0.0354489	0.00405997	2.49977e-18	0.000168929	0.000105579	0.11	68.9642
PUFA/FA	Esophageal cancer	rs139974673	15	44027885	C	T	-0.102576	0.0125072	2.39994e-16	-0.000279468	0.000323483	0.39	61.1265
PUFA/FA	Esophageal cancer	rs149402055	11	68525539	T	C	-0.0931948	0.014958	4.70002e-10	0.000253903	0.00039031	0.52	38.6227
PUFA/FA	Esophageal cancer	rs174564	11	61588305	G	A	-0.121598	0.00415415	2.39883e-188	-0.000121272	0.000108216	0.26	775.825
PUFA/FA	Esophageal cancer	rs182549	2	136616754	T	C	-0.0271731	0.00448263	1.29999e-09	0.000118844	0.000116262	0.31	32.7932
PUFA/FA	Esophageal cancer	rs2035816	4	100508556	G	A	0.0395074	0.00715195	3.29997e-08	0.000264261	0.00018587	0.16	27.7201
PUFA/FA	Esophageal cancer	rs2081194	19	49263477	C	G	0.0281411	0.00415835	1.29987e-11	-5.38854e-05	0.000107797	0.62	43.6833
PUFA/FA	Esophageal cancer	rs2302263	11	64021821	T	C	-0.039263	0.00701116	2.1e-08	0.000150891	0.000181896	0.41	28.4993
PUFA/FA	Esophageal cancer	rs261290	15	58678720	C	T	0.0280914	0.00418134	1.80011e-11	2.6886e-05	0.000108647	0.8	41.0501
PUFA/FA	Esophageal cancer	rs283814	19	45389224	G	A	-0.0416285	0.00739827	1.79999e-08	-0.00042852	0.000192242	0.0259998	28.5329
PUFA/FA	Esophageal cancer	rs2972140	2	227104111	C	T	-0.0339204	0.00414893	2.90001e-16	0.000126934	0.000108156	0.24	60.1884
PUFA/FA	Esophageal cancer	rs328	8	19819724	G	C	0.136102	0.0065818	5.40008e-95	-0.000415478	0.000171048	0.015	385.705
PUFA/FA	Esophageal cancer	rs3812316	7	73020337	G	C	0.0778554	0.00590595	1.10002e-39	9.41815e-05	0.000154262	0.54	157.149
PUFA/FA	Esophageal cancer	rs4871624	8	126629328	G	T	-0.0244535	0.00440683	2.90001e-08	3.14959e-05	0.000114845	0.780001	28.1779
PUFA/FA	Esophageal cancer	rs56156922	16	56987369	C	T	0.0269447	0.00425208	2.30001e-10	-0.000169393	0.000110611	0.13	36.6052
PUFA/FA	Esophageal cancer	rs59484402	1	230302838	CT	C	0.032958	0.00411569	1.20005e-15	9.7983e-05	0.000107194	0.36	59.3739
PUFA/FA	Esophageal cancer	rs6073958	20	44551855	C	T	-0.0533143	0.00497908	9.3994e-27	-0.00012538	0.000129262	0.33	104.206
PUFA/FA	Esophageal cancer	rs632057	6	139834012	G	T	0.0277938	0.00410121	1.20005e-11	-0.00013157	0.000106625	0.22	41.5343
PUFA/FA	Esophageal cancer	rs655720	3	136103267	T	C	-0.0282098	0.00442029	1.7e-10	8.82619e-05	0.000114678	0.44	37.0075
PUFA/FA	Esophageal cancer	rs6606731	12	109982578	A	T	-0.0281891	0.00503417	2.1e-08	2.93389e-05	0.000130644	0.82	28.242
PUFA/FA	Esophageal cancer	rs673548	2	21237544	A	G	0.0428037	0.00488484	1.9002e-18	-8.78862e-05	0.000127421	0.49	68.991
PUFA/FA	Esophageal cancer	rs6905288	6	43758873	A	G	-0.0225343	0.00399293	1.7e-08	0.000141671	0.000104092	0.17	28.6581
PUFA/FA	Esophageal cancer	rs7402939	15	99183876	C	T	-0.0236583	0.00413759	1.09999e-08	0.000220439	0.000107428	0.04	30.2282
PUFA/FA	Esophageal cancer	rs752446	8	10649767	A	G	-0.0259432	0.00409605	2.39999e-10	-0.00013805	0.000106495	0.19	36.3027
PUFA/FA	Esophageal cancer	rs78058190	2	219699999	A	G	-0.0623769	0.010261	1.2e-09	-5.93776e-05	0.000266059	0.82	42.6145
PUFA/FA	Esophageal cancer	rs7924036	10	65191645	T	G	0.0366406	0.00396562	2.49977e-20	0.000100146	0.000103163	0.33	77.2447
PUFA/FA	Esophageal cancer	rs79598313	1	27284913	T	C	-0.0818364	0.0131684	5.1e-10	-0.000379326	0.000342053	0.27	34.9366
PUFA/FA	Esophageal cancer	rs9419746	10	94508055	T	C	-0.0294304	0.00490611	2e-09	6.77689e-05	0.000127829	0.6	33.3624
PUFA/FA	Esophageal cancer	rs964184	11	116648917	C	G	0.114932	0.00584203	3.69999e-86	-0.000207648	0.000151405	0.17	350.892
PUFA/FA	Esophageal cancer	rs9908820	17	73408819	G	A	-0.0285307	0.0044699	1.7e-10	0.000173788	0.000115923	0.13	36.9893
PUFA/FA	Esophageal cancer	rs10455872	6	161010118	G	A	0.134049	0.00732476	8.10028e-75	4.76235e-05	0.00019128	0.8	301.459
PUFA/FA	Esophageal cancer	rs1065853	19	45413233	T	G	-0.125864	0.00729596	1.10002e-66	0.000117182	0.000190033	0.54	270.581
PUFA/FA	Esophageal cancer	rs10937924	4	3374898	C	T	-0.0246006	0.00402414	9.80009e-10	2.69116e-05	0.000104902	0.8	33.6462
PUFA/FA	Esophageal cancer	rs11207994	1	63047987	T	C	0.0483135	0.00414235	1.99986e-31	-0.000183664	0.000108216	0.0899995	122.427
PUFA/FA	Esophageal cancer	rs11235	3	52745087	C	T	-0.0221257	0.00396421	2.39999e-08	-0.000169843	0.000103514	0.1	27.9343
PUFA/FA	Esophageal cancer	rs11429307	5	55857025	GT	G	-0.0451157	0.00503968	3.50026e-19	-9.59623e-05	0.00013157	0.47	72.5291
PUFA/FA	Esophageal cancer	rs11644601	16	15172118	C	T	0.0656563	0.00434417	1.29987e-51	-0.000123018	0.000113045	0.28	207.259
PUFA/FA	Esophageal cancer	rs116843064	19	8429323	A	G	0.202603	0.0141832	2.70023e-46	-4.35918e-06	0.000373295	0.99	184.076
PUFA/FA	Esophageal cancer	rs117733303	6	160922870	G	A	0.209953	0.0146543	1.50003e-46	-0.00061676	0.000383177	0.11	184.511
PUFA/FA	Esophageal cancer	rs12212146	6	161125454	C	T	-0.0594838	0.00773658	1.50003e-14	0.000597692	0.000202569	0.0032	56.0168
PUFA/FA	Esophageal cancer	rs1260326	2	27730940	C	T	0.0928958	0.00403812	4.19759e-117	-4.90092e-06	0.000105319	0.96	476.717
PUFA/FA	Esophageal cancer	rs13389219	2	165528876	T	C	0.0378446	0.00404669	8.60003e-21	0.000168929	0.000105579	0.11	78.6072
PUFA/FA	Esophageal cancer	rs139110024	16	15419784	T	G	-0.0612664	0.0111832	4.30002e-08	0.000469479	0.000290412	0.11	32.2719
PUFA/FA	Esophageal cancer	rs141078087	11	27631005	AT	A	-0.0288311	0.00472808	1.09999e-09	-0.000189614	0.000123444	0.12	33.6371
PUFA/FA	Esophageal cancer	rs1471251	4	87976359	T	A	-0.0276545	0.00405636	9.30037e-12	3.9275e-05	0.000105713	0.709999	42.1296
PUFA/FA	Esophageal cancer	rs149402055	11	68525539	T	C	-0.0981143	0.0148999	4.60045e-11	0.000253903	0.00039031	0.52	42.8095
PUFA/FA	Esophageal cancer	rs150844304	15	43726625	C	A	-0.120063	0.0125136	8.4004e-22	-0.000258916	0.00032505	0.43	83.0021
PUFA/FA	Esophageal cancer	rs174564	11	61588305	G	A	-0.171218	0.004138	1e-200	-0.000121272	0.000108216	0.26	1548.45
PUFA/FA	Esophageal cancer	rs1801689	17	64210580	C	A	0.069546	0.0114995	1.5e-09	-9.55509e-05	0.00029929	0.75	32.9257
PUFA/FA	Esophageal cancer	rs182549	2	136616754	T	C	-0.0245223	0.00446797	4.09996e-08	0.000118844	0.000116262	0.31	26.7058
PUFA/FA	Esophageal cancer	rs2035816	4	100508556	G	A	0.0393916	0.00712954	3.29997e-08	0.000264261	0.00018587	0.16	27.5578
PUFA/FA	Esophageal cancer	rs2081194	19	49263477	C	G	0.0261162	0.00414566	2.99999e-10	-5.38854e-05	0.000107797	0.62	37.621
PUFA/FA	Esophageal cancer	rs2302263	11	64021821	T	C	-0.0444171	0.0069839	2e-10	0.000150891	0.000181896	0.41	36.4752
PUFA/FA	Esophageal cancer	rs283814	19	45389224	G	A	-0.0501976	0.00737568	1e-11	-0.00042852	0.000192242	0.0259998	41.4935
PUFA/FA	Esophageal cancer	rs2925979	16	81534790	C	T	0.0276226	0.00430905	1.5e-10	-1.83424e-05	0.000112561	0.87	36.9375
PUFA/FA	Esophageal cancer	rs2972140	2	227104111	C	T	-0.0372675	0.00413536	1.99986e-19	0.000126934	0.000108156	0.24	72.6605
PUFA/FA	Esophageal cancer	rs328	8	19819724	G	C	0.171634	0.00655851	5.90201e-151	-0.000415478	0.000171048	0.015	614.602
PUFA/FA	Esophageal cancer	rs35163364	7	128732786	T	C	0.0231875	0.00400474	7.00003e-09	-3.7005e-05	0.000104323	0.719999	30.3537
PUFA/FA	Esophageal cancer	rs3812316	7	73020337	G	C	0.100715	0.00588853	1.39991e-65	9.41815e-05	0.000154262	0.54	263.222
PUFA/FA	Esophageal cancer	rs4963506	11	62187666	A	G	-0.0305383	0.00498498	8.99995e-10	1.73549e-05	0.000130076	0.89	33.7756
PUFA/FA	Esophageal cancer	rs56156922	16	56987369	C	T	0.034575	0.00423943	3.50026e-16	-0.000169393	0.000110611	0.13	60.2851
PUFA/FA	Esophageal cancer	rs59484402	1	230302838	CT	C	0.0439539	0.00410168	8.60003e-27	9.7983e-05	0.000107194	0.36	105.644
PUFA/FA	Esophageal cancer	rs603424	10	102075479	A	G	0.0329406	0.00520152	2.39999e-10	-7.38045e-05	0.000135727	0.59	35.8587
PUFA/FA	Esophageal cancer	rs6073958	20	44551855	C	T	-0.0569452	0.00496527	1.9002e-30	-0.00012538	0.000129262	0.33	118.898
PUFA/FA	Esophageal cancer	rs61781371	1	40052108	G	C	-0.0318307	0.00474092	1.9002e-11	-2.97702e-05	0.000123615	0.81	40.5424
PUFA/FA	Esophageal cancer	rs632057	6	139834012	G	T	0.0289383	0.00408785	1.50003e-12	-0.00013157	0.000106625	0.22	45.0267
PUFA/FA	Esophageal cancer	rs655720	3	136103267	T	C	-0.0299513	0.00440712	1.10002e-11	8.82619e-05	0.000114678	0.44	41.7195
PUFA/FA	Esophageal cancer	rs673548	2	21237544	A	G	0.0632408	0.00486886	1.39991e-38	-8.78862e-05	0.000127421	0.49	150.707
PUFA/FA	Esophageal cancer	rs67981690	12	21343886	G	A	-0.032937	0.00592702	2.69998e-08	4.18856e-05	0.000154412	0.79	28.0614
PUFA/FA	Esophageal cancer	rs6866758	5	156466154	T	C	0.0301443	0.00511112	3.69999e-09	0.00015205	0.000130074	0.24	31.7441
PUFA/FA	Esophageal cancer	rs72555385	7	73123473	G	A	-0.057192	0.00917792	4.60002e-10	-0.000231662	0.000239877	0.33	35.2821
PUFA/FA	Esophageal cancer	rs7402939	15	99183876	C	T	-0.0228208	0.00412623	3.2e-08	0.000220439	0.000107428	0.04	28.1255
PUFA/FA	Esophageal cancer	rs752446	8	10649767	A	G	-0.0318251	0.00408156	6.29941e-15	-0.00013805	0.000106495	0.19	54.6387
PUFA/FA	Esophageal cancer	rs78058190	2	219699999	A	G	-0.0701519	0.0102274	6.89922e-12	-5.93776e-05	0.000266059	0.82	53.9053
PUFA/FA	Esophageal cancer	rs7924036	10	65191645	T	G	0.0433983	0.00395329	4.90004e-28	0.000100146	0.000103163	0.33	108.394
PUFA/FA	Esophageal cancer	rs79293855	19	8420583	A	G	0.0621565	0.0113383	4.20001e-08	0.000475622	0.000295053	0.11	27.0895
PUFA/FA	Esophageal cancer	rs79598313	1	27284913	T	C	-0.0907507	0.0131236	4.70002e-12	-0.000379326	0.000342053	0.27	42.9653
PUFA/FA	Esophageal cancer	rs9271573	6	32590501	C	A	-0.0285962	0.00402135	1.20005e-12	2.18136e-05	0.000104966	0.84	45.3904
PUFA/FA	Esophageal cancer	rs9419746	10	94508055	T	C	-0.0285046	0.00489086	5.60003e-09	6.77689e-05	0.000127829	0.6	31.2959
PUFA/FA	Esophageal cancer	rs964184	11	116648917	C	G	0.163581	0.00581931	7.39605e-174	-0.000207648	0.000151405	0.17	713.048
PUFA/FA	Esophageal cancer	rs9908820	17	73408819	G	A	-0.0260574	0.0044571	5e-09	0.000173788	0.000115923	0.13	30.8525
PUFA/FA	Esophageal cancer	rs998584	6	43757896	A	C	-0.0258306	0.00395639	6.59933e-11	2.42923e-05	0.000103406	0.81	38.3311
SFA	Esophageal cancer	rs1002687	1	62963737	A	G	0.0822227	0.00427545	1.39991e-84	0.000202462	0.000107859	0.061	357.251
SFA	Esophageal cancer	rs102275	11	61557803	C	T	-0.032731	0.00427946	7.8001e-15	-0.00013228	0.000107947	0.22	56.0645
SFA	Esophageal cancer	rs10455872	6	161010118	G	A	-0.135858	0.00758241	5.30029e-73	4.76235e-05	0.00019128	0.8	309.657
SFA	Esophageal cancer	rs10504255	8	59398461	A	G	-0.028235	0.00434191	1.2e-10	-1.48575e-05	0.000109253	0.89	40.9825
SFA	Esophageal cancer	rs10810374	9	15306292	C	A	0.0257936	0.00476717	3.89996e-08	2.05219e-05	0.000119989	0.86	28.592
SFA	Esophageal cancer	rs10884966	10	112185596	A	G	-0.0241254	0.00430359	1.89998e-08	-0.000277123	0.000108345	0.0109999	30.2864
SFA	Esophageal cancer	rs11076175	16	57006378	G	A	-0.0395606	0.00535883	2.29985e-13	8.08943e-05	0.000135112	0.55	52.8956
SFA	Esophageal cancer	rs1128249	2	165528624	T	G	-0.029496	0.00419136	6.4998e-13	0.000167371	0.000105594	0.11	47.7118
SFA	Esophageal cancer	rs11429307	5	55857025	G	GT	-0.0335009	0.00521537	1.29999e-10	9.59623e-05	0.00013157	0.47	39.9792
SFA	Esophageal cancer	rs11620783	14	24871530	T	C	0.0218835	0.00415462	3.59998e-08	-0.000105113	0.000104876	0.32	27.0257
SFA	Esophageal cancer	rs117488242	10	5262136	G	A	-0.0401499	0.00634095	1.5e-10	-9.77403e-06	0.000143101	0.95	42.408
SFA	Esophageal cancer	rs117733303	6	160922870	G	A	-0.242563	0.0151692	1.29987e-57	-0.00061676	0.000383177	0.11	246.409
SFA	Esophageal cancer	rs11895352	2	20367135	T	C	-0.0260664	0.0041059	1.09999e-10	-5.94165e-05	0.000103343	0.57	38.9864
SFA	Esophageal cancer	rs12151108	19	11197261	A	G	-0.0588191	0.00630154	5.40008e-21	7.42058e-05	0.000159526	0.64	83.8839
SFA	Esophageal cancer	rs12263369	10	94823343	T	C	0.0252274	0.0041658	8.4004e-11	-0.000138507	0.000104825	0.19	35.377
SFA	Esophageal cancer	rs1260326	2	27730940	C	T	-0.105845	0.00418118	8.4918e-143	-4.90092e-06	0.000105319	0.96	619.611
SFA	Esophageal cancer	rs12740374	1	109817590	T	G	-0.0320708	0.00492429	4.10015e-11	1.75247e-05	0.000124169	0.89	40.7492
SFA	Esophageal cancer	rs13108218	4	3443931	G	A	-0.0274688	0.0042362	2.09991e-11	0.000250276	0.000106714	0.0189998	41.0876
SFA	Esophageal cancer	rs139315015	8	19893297	G	A	-0.082064	0.00665807	3.69999e-36	-0.000399899	0.000167523	0.017	146.095
SFA	Esophageal cancer	rs139974673	15	44027885	C	T	0.0937267	0.0128987	1.39991e-13	-0.000279468	0.000323483	0.39	51.0309
SFA	Esophageal cancer	rs146203232	6	160521885	T	C	0.0498123	0.00782647	4.10015e-11	-0.000107653	0.000197137	0.59	39.4324
SFA	Esophageal cancer	rs1883711	20	39179822	C	G	0.0800695	0.0120272	4.90004e-12	-0.000383057	0.000300706	0.2	44.5745
SFA	Esophageal cancer	rs1890896	10	93641757	C	T	-0.0217743	0.00410364	4.39997e-08	-2.25824e-05	0.000103439	0.83	27.1853
SFA	Esophageal cancer	rs2000999	16	72108093	A	G	0.0287218	0.00522617	2.39999e-08	-0.000159275	0.000131228	0.22	29.0411
SFA	Esophageal cancer	rs2126259	8	9185146	C	T	0.0581705	0.00679587	1.80011e-17	-4.32319e-05	0.000171122	0.8	70.6031
SFA	Esophageal cancer	rs2156552	18	47181668	T	A	0.0514191	0.00533633	4.40048e-21	0.000191488	0.000135012	0.16	89.1087
SFA	Esophageal cancer	rs261290	15	58678720	C	T	-0.101359	0.00431238	5.10505e-123	2.6886e-05	0.000108647	0.8	536.698
SFA	Esophageal cancer	rs2740488	9	107661742	C	A	-0.0369738	0.0046467	7.59976e-15	-2.78227e-05	0.000116939	0.81	61.3205
SFA	Esophageal cancer	rs28383314	6	32587213	C	T	0.0391406	0.00421979	6.4003e-20	-1.98356e-05	0.000106434	0.85	82.8212
SFA	Esophageal cancer	rs34120986	8	11692128	A	G	-0.0242497	0.00434125	3.50002e-08	0.000162191	0.000110006	0.14	31.5917
SFA	Esophageal cancer	rs35603463	6	32531745	C	T	0.0291435	0.0049103	2.5e-08	0.000113892	0.000123839	0.36	47.9799
SFA	Esophageal cancer	rs35953663	5	74820439	G	GA	0.0272473	0.00422534	1.79999e-10	-3.67256e-05	0.000106456	0.73	40.441
SFA	Esophageal cancer	rs3812316	7	73020337	G	C	-0.0832736	0.00609467	5.00035e-42	9.41815e-05	0.000154262	0.54	179.776
SFA	Esophageal cancer	rs4564803	2	21205502	T	G	-0.0492916	0.00486505	1.69981e-25	-0.000105299	0.000122889	0.39	98.4941
SFA	Esophageal cancer	rs4678438	3	136344920	C	A	0.0265901	0.00451494	2.99999e-10	8.8181e-05	0.000113408	0.44	33.5338
SFA	Esophageal cancer	rs4704834	5	156443066	G	A	0.0382379	0.00426854	4.90004e-20	-1.40831e-05	0.000107764	0.9	77.1438
SFA	Esophageal cancer	rs56322906	19	11346155	A	G	-0.0869586	0.0111252	1.39991e-14	-0.000321277	0.000279533	0.25	59.0246
SFA	Esophageal cancer	rs60960031	2	21530659	A	G	-0.0249701	0.00417732	7.79992e-10	-6.18999e-05	0.000105408	0.56	34.5078
SFA	Esophageal cancer	rs632057	6	139834012	G	T	-0.0287854	0.0042315	7.19946e-11	-0.00013157	0.000106625	0.22	44.5491
SFA	Esophageal cancer	rs633695	15	58725839	G	A	0.0726336	0.00451479	7.50067e-58	9.21472e-05	0.000113782	0.42	251.571
SFA	Esophageal cancer	rs6602911	13	114547372	T	C	0.0259862	0.00426141	1.89998e-09	0.000195298	0.000107419	0.0690001	35.7982
SFA	Esophageal cancer	rs6847980	4	88180631	T	G	0.0262768	0.00422146	2.80001e-10	-2.29291e-05	0.000106588	0.83	37.2845
SFA	Esophageal cancer	rs7118569	11	75530404	G	C	-0.044704	0.00714359	8.50002e-10	0.000122744	0.000185486	0.51	37.7387
SFA	Esophageal cancer	rs739320	19	49262113	C	T	-0.0306084	0.00428547	2.70023e-12	-1.4129e-05	0.000108454	0.9	51.4403
SFA	Esophageal cancer	rs7551124	1	23785760	T	C	0.037708	0.00617819	6.1e-10	-8.43964e-05	0.000156046	0.59	35.6842
SFA	Esophageal cancer	rs7979473	12	121423659	G	A	-0.0290957	0.00423757	1.20005e-11	0.000101446	0.000106321	0.34	46.2096
SFA	Esophageal cancer	rs918106	12	109904318	T	C	0.0267869	0.00409256	5.10035e-12	-2.02907e-05	0.000103164	0.84	41.1829
SFA	Esophageal cancer	rs964184	11	116648917	C	G	-0.144632	0.0060311	1.30017e-130	-0.000207648	0.000151405	0.17	556.646
SFA/FA	Esophageal cancer	rs102275	11	61557803	C	T	-0.0437478	0.0042558	8.7e-25	-0.00013228	0.000107947	0.22	100.201
SFA/FA	Esophageal cancer	rs1065853	19	45413233	T	G	0.0637474	0.00750926	2.1e-17	0.000117182	0.000190033	0.54	69.2885
SFA/FA	Esophageal cancer	rs1119695	7	10622390	G	A	-0.0299065	0.00536278	2.5e-08	-5.44e-05	0.000136042	0.69	29.9603
SFA/FA	Esophageal cancer	rs117733303	6	160922870	G	A	-0.102864	0.0150959	9.5e-12	-0.00061676	0.000383177	0.11	44.2359
SFA/FA	Esophageal cancer	rs1229984	4	100239319	C	T	0.145346	0.0123135	3.7e-32	0.000425178	0.000311305	0.17	129.907
SFA/FA	Esophageal cancer	rs12412743	10	114045333	T	C	-0.0323084	0.00545879	3.2e-09	5.21e-06	0.00013817	0.97	33.38
SFA/FA	Esophageal cancer	rs1260326	2	27730940	C	T	-0.0553075	0.00416082	2.6e-40	-4.9e-06	0.000105319	0.96	168.53
SFA/FA	Esophageal cancer	rs140584594	1	110232983	G	A	0.0523577	0.00456025	1.6e-30	1.3e-05	0.000115437	0.91	124.39
SFA/FA	Esophageal cancer	rs2495730	10	102361277	C	T	-0.0406095	0.00562953	5.4e-13	0.000205613	0.000143001	0.15	49.7659
SFA/FA	Esophageal cancer	rs261290	15	58678720	C	T	-0.0485282	0.00428895	1.1e-29	2.69e-05	0.000108647	0.8	122.592
SFA/FA	Esophageal cancer	rs2642438	1	220970028	G	A	0.0465484	0.00446039	1.7e-25	9.02e-05	0.000112829	0.42	103.981
SFA/FA	Esophageal cancer	rs2792703	10	113931690	T	C	-0.0368602	0.00452677	3.9e-16	-0.000100165	0.000114542	0.38	63.1461
SFA/FA	Esophageal cancer	rs2904552	22	18905964	T	C	-0.0436476	0.00684279	1.8e-10	9.73e-05	0.000173498	0.57	40.9795
SFA/FA	Esophageal cancer	rs295289	9	86465402	A	T	-0.0271039	0.00467108	6.5e-09	-7.74e-05	0.000118905	0.52	32.2484
SFA/FA	Esophageal cancer	rs2980888	8	126507308	C	T	-0.0511102	0.00443961	1.1e-30	-1.54e-05	0.000112287	0.89	126.598
SFA/FA	Esophageal cancer	rs3130290	6	32174957	C	T	0.0317416	0.00415606	2.2e-14	6.89e-05	0.000105258	0.51	55.4825
SFA/FA	Esophageal cancer	rs473224	15	58737341	G	T	-0.0423304	0.00583455	4e-13	-1.73e-05	0.000147777	0.91	51.4299
SFA/FA	Esophageal cancer	rs4810479	20	44545048	T	C	-0.0266002	0.0047008	1.5e-08	0.0001172	0.00011896	0.32	30.5086
SFA/FA	Esophageal cancer	rs4918	3	186338382	C	G	-0.0233664	0.00425224	3.9e-08	0.000104082	0.000107666	0.33	28.8411
SFA/FA	Esophageal cancer	rs55730499	6	161005610	T	C	-0.0735112	0.0075208	1.5e-22	5.14e-05	0.000190619	0.79	91.4015
SFA/FA	Esophageal cancer	rs56017239	17	40989002	G	A	0.0605977	0.0110205	3.8e-08	0.000359878	0.000278951	0.2	29.6182
SFA/FA	Esophageal cancer	rs5746641	22	18911733	C	T	-0.0700721	0.0101689	5.5e-12	0.000260397	0.000254862	0.31	45.285
SFA/FA	Esophageal cancer	rs603424	10	102075479	A	G	0.0508101	0.00535379	2.3e-21	-7.38e-05	0.000135727	0.59	85.353
SFA/FA	Esophageal cancer	rs6754311	2	136707982	C	T	-0.0266747	0.004603	6.8e-09	-9.02e-05	0.000116205	0.44	31.8644
SFA/FA	Esophageal cancer	rs73045691	19	45440529	A	G	-0.0255452	0.00464241	3.7e-08	8e-05	0.000117816	0.5	31.7823
SFA/FA	Esophageal cancer	rs738408	22	44324730	T	C	-0.0465313	0.004938	4.4e-21	-5.47e-05	0.000124927	0.66	84.5471
SFA/FA	Esophageal cancer	rs964184	11	116648917	C	G	0.0407578	0.0059981	1.1e-11	-0.000207648	0.000151405	0.17	44.0105
DHA	Gastric cancer	rs1065853	19	45413233	T	G	-0.0757245	0.00723569	1.20005e-25	0.0804	0.0991	0.4171	97.7949
DHA	Gastric cancer	rs11122450	1	230301811	G	T	0.0221396	0.00402326	3.69999e-08	0.0079	0.0174	0.6521	26.7903
DHA	Gastric cancer	rs112875651	8	126506694	A	G	-0.0492908	0.00407289	1e-33	-0.0018	0.02	0.9268	133.383
DHA	Gastric cancer	rs11681659	2	136820960	T	C	-0.0305945	0.00432797	1.59993e-12	-0.0052	0.0488	0.9157	43.7519
DHA	Gastric cancer	rs12226389	11	61823630	C	T	-0.0465234	0.0050687	4.40048e-20	0.0053	0.0166	0.7501	75.3627
DHA	Gastric cancer	rs1260326	2	27730940	C	T	-0.0478469	0.00400686	7.19946e-33	0.0117	0.0158	0.4583	126.083
DHA	Gastric cancer	rs12872990	13	55952684	G	A	-0.0247993	0.00450626	3.69999e-08	0.0048	0.0183	0.793699	29.3218
DHA	Gastric cancer	rs139974673	15	44027885	C	T	0.0706679	0.0123542	1.09999e-08	-0.0037	0.1653	0.9823	29.0042
DHA	Gastric cancer	rs143355652	11	61453822	T	C	-0.151052	0.0197085	1.80011e-14	-0.5173	0.2244	0.0211602	54.3767
DHA	Gastric cancer	rs145391587	8	19820933	C	A	0.036602	0.00651709	2e-08	0.0201	0.0748	0.788301	27.8042
DHA	Gastric cancer	rs145786300	11	61406089	A	G	-0.133405	0.0185697	6.79986e-13	0.4546	0.2118	0.0318698	48.5242
DHA	Gastric cancer	rs149820547	11	61983775	G	T	-0.0574582	0.00980643	4.70002e-09	0.0239	0.0587	0.6844	30.6347
DHA	Gastric cancer	rs1560390	15	58580781	C	T	-0.04996	0.00476181	9.3994e-26	-0.0089	0.0217	0.6821	98.4954
DHA	Gastric cancer	rs16940904	17	44186063	T	C	-0.0389871	0.00470419	1.20005e-16	0.0195	0.0574	0.733301	61.2963
DHA	Gastric cancer	rs174564	11	61588305	G	A	-0.289566	0.00409647	1e-200	0.0058	0.0161	0.717	4542.66
DHA	Gastric cancer	rs1800978	9	107665978	G	C	-0.0348568	0.00597501	5.39995e-09	0.011	0.0195	0.571	30.3614
DHA	Gastric cancer	rs182611493	19	19458388	G	A	-0.166188	0.0188898	1.39991e-18	-0.0945	0.1491	0.5261	78.5846
DHA	Gastric cancer	rs191623731	11	61844663	G	T	0.092449	0.0156932	3.79997e-09	0.0692	0.1641	0.673501	30.6519
DHA	Gastric cancer	rs2232143	11	60899701	C	T	0.0852519	0.0140033	1.09999e-09	0.0434	0.1677	0.7958	35.7854
DHA	Gastric cancer	rs261291	15	58680178	C	T	0.113799	0.00409845	1.09901e-169	0.0195	0.0157	0.2162	687.04
DHA	Gastric cancer	rs273912	5	131661349	T	G	0.0260377	0.00430356	1.40001e-09	-0.0206	0.0163	0.2078	32.3061
DHA	Gastric cancer	rs2807967	10	22251380	C	T	0.0252475	0.0043751	7.90005e-09	0.037	0.0517	0.4742	29.6863
DHA	Gastric cancer	rs2853968	6	31381351	G	A	0.0245504	0.00400283	8.60003e-10	0.0232	0.0164	0.1565	33.3693
DHA	Gastric cancer	rs312939	2	21409548	A	G	0.0387576	0.00454227	1.39991e-17	0.049	0.0267	0.0665105	64.3903
DHA	Gastric cancer	rs3764261	16	56993324	A	C	0.0387914	0.00418724	1.99986e-20	-0.0266	0.019	0.162	75.9109
DHA	Gastric cancer	rs4860987	4	69491284	T	A	0.0382907	0.00473652	6.29941e-16	0.013	0.0527	0.8046	64.6946
DHA	Gastric cancer	rs4986970	16	67976320	T	A	-0.0683276	0.0108658	3.2e-10	-0.106	0.1244	0.3939	35.2086
DHA	Gastric cancer	rs525028	11	116705516	A	G	-0.0300942	0.00432096	3.29989e-12	0.0267	0.0185	0.1489	43.0337
DHA	Gastric cancer	rs55891451	10	96728169	C	A	0.03156	0.00490048	1.2e-10	0.0101	0.022	0.6455	36.9029
DHA	Gastric cancer	rs58542926	19	19379549	T	C	-0.119759	0.00747969	1.10002e-57	0.0127	0.0293	0.6654	227.563
DHA	Gastric cancer	rs638714	1	62906489	T	G	-0.0376253	0.00413673	9.3994e-20	-0.0196	0.0186	0.2943	73.7249
DHA	Gastric cancer	rs660240	1	109817838	C	T	0.0431485	0.00477367	1.59993e-19	-0.0706	0.0276	0.0104501	72.3911
DHA	Gastric cancer	rs673335	11	75450576	C	T	-0.056988	0.00535167	1.80011e-26	-0.018	0.0165	0.2737	100.356
DHA	Gastric cancer	rs72789541	16	15127534	A	T	-0.07999	0.00430253	3.80014e-77	0.0004	0.0162	0.978	307.479
DHA	Gastric cancer	rs72836561	17	41926126	T	C	-0.06284	0.0112288	2.19999e-08	-0.0001	0.1263	0.9997	27.6998
DHA	Gastric cancer	rs73045691	19	45440529	A	G	0.0291655	0.00447328	7.00003e-11	-0.0102	0.0493	0.8357	41.4326
DHA	Gastric cancer	rs73109460	7	44785800	A	G	-0.0352118	0.00599671	4.30002e-09	0.0003	0.0452	0.995	30.9029
DHA	Gastric cancer	rs7570469	2	79709354	T	C	-0.0231794	0.00416009	2.5e-08	-0.0196	0.0158	0.215	27.3521
DHA	Gastric cancer	rs77960347	18	47109955	G	A	0.139034	0.0171306	4.79954e-16	-0.4556	0.2085	0.0288902	58.0911
DHA	Gastric cancer	rs78689694	11	126234820	C	G	0.0405572	0.00577456	2.19989e-12	-0.0338	0.017	0.0468803	43.7435
DHA	Gastric cancer	rs7924036	10	65191645	T	G	0.0346448	0.00392031	9.79941e-19	0.0168	0.0168	0.3179	69.054
DHA	Gastric cancer	rs9304381	18	47158234	T	C	0.0496313	0.00509088	1.9002e-22	-0.0116	0.0186	0.5336	84.2562
DHA	Gastric cancer	rs9987289	8	9183358	G	A	0.0564948	0.00682548	1.29987e-16	0.0029	0.0542	0.9572	60.6599
DHA/FA	Gastric cancer	rs10127775	1	230295789	T	A	0.0310253	0.00408507	3.10027e-14	0.0326	0.0452	0.4712	52.9047
DHA/FA	Gastric cancer	rs10455872	6	161010118	G	A	0.0822512	0.00739599	9.8992e-29	0.0282	0.0869	0.745399	113.312
DHA/FA	Gastric cancer	rs11681659	2	136820960	T	C	-0.0272708	0.00440326	5.89997e-10	-0.0052	0.0488	0.9157	34.7593
DHA/FA	Gastric cancer	rs117733303	6	160922870	G	A	0.121608	0.0147968	2.09991e-16	0.0009	0.0254	0.9714	61.8357
DHA/FA	Gastric cancer	rs11998606	8	10663120	T	C	-0.026821	0.00416786	1.2e-10	0.0393	0.0561	0.4838	39.7927
DHA/FA	Gastric cancer	rs12226389	11	61823630	C	T	-0.0458809	0.00515924	6.00067e-19	0.0053	0.0166	0.7501	73.2942
DHA/FA	Gastric cancer	rs145786300	11	61406089	A	G	-0.14189	0.0189014	6.09958e-14	0.4546	0.2118	0.0318698	54.8961
DHA/FA	Gastric cancer	rs1532085	15	58683366	G	A	-0.0581405	0.00409769	1.10002e-45	-0.0062	0.0159	0.695401	184.572
DHA/FA	Gastric cancer	rs16940904	17	44186063	T	C	-0.038921	0.00478564	4.19952e-16	0.0195	0.0574	0.733301	61.0885
DHA/FA	Gastric cancer	rs174564	11	61588305	G	A	-0.274933	0.00416965	1e-200	0.0058	0.0161	0.717	4079.27
DHA/FA	Gastric cancer	rs1800588	15	58723675	T	C	0.0677672	0.0048429	1.69981e-44	-0.0251	0.016	0.1154	178.865
DHA/FA	Gastric cancer	rs195445	11	61744342	T	C	-0.0298494	0.00430545	4.10015e-12	-0.0052	0.0289	0.8564	43.9752
DHA/FA	Gastric cancer	rs2081194	19	49263477	C	G	0.0246579	0.00418282	3.69999e-09	-0.0471	0.0467	0.3123	33.5357
DHA/FA	Gastric cancer	rs2294919	22	44342325	T	C	-0.0269599	0.00463855	6.19998e-09	-0.0003	0.0164	0.9862	31.1808
DHA/FA	Gastric cancer	rs272888	5	131665423	C	T	0.0252022	0.00437739	8.50002e-09	-0.0206	0.0163	0.207	30.2727
DHA/FA	Gastric cancer	rs328	8	19819724	G	C	0.0925597	0.00662615	2.39994e-44	-0.0012	0.0239	0.959	178.069
DHA/FA	Gastric cancer	rs3826688	19	45418961	C	T	-0.0234083	0.00419386	2.39999e-08	-0.0186	0.0165	0.2593	29.0116
DHA/FA	Gastric cancer	rs508049	11	68675497	T	C	-0.0976913	0.00929247	7.50067e-26	0.1424	0.0931	0.1262	102.855
DHA/FA	Gastric cancer	rs58411334	11	75467350	T	G	-0.0377501	0.00684407	3.50002e-08	-0.0265	0.0181	0.1442	27.867
DHA/FA	Gastric cancer	rs58542926	19	19379549	T	C	-0.0437276	0.0076096	9.09997e-09	0.0127	0.0293	0.6654	30.2867
DHA/FA	Gastric cancer	rs61886804	10	96749936	G	T	0.0277284	0.00498419	2.59998e-08	0.0098	0.0221	0.658701	28.3274
DHA/FA	Gastric cancer	rs6452788	5	87712913	A	G	0.0265588	0.004674	1.29999e-08	-0.0073	0.0175	0.677599	29.5968
DHA/FA	Gastric cancer	rs676210	2	21231524	A	G	0.0362521	0.00491785	1.69981e-13	-0.0585	0.0179	0.00111199	49.4244
DHA/FA	Gastric cancer	rs72789541	16	15127534	A	T	-0.0796479	0.00437718	5.50047e-74	0.0004	0.0162	0.978	304.848
DHA/FA	Gastric cancer	rs72836561	17	41926126	T	C	-0.0747647	0.0114233	6.00067e-11	-0.0001	0.1263	0.9997	39.214
DHA/FA	Gastric cancer	rs7924036	10	65191645	T	G	0.045521	0.00398747	3.50026e-30	0.0168	0.0168	0.3179	119.269
DHA/FA	Gastric cancer	rs9563335	13	56076453	G	A	-0.0446766	0.00775963	8.50002e-09	0.0034	0.0189	0.8571	54.7804
DHA/FA	Gastric cancer	rs964184	11	116648917	C	G	0.0691171	0.00586382	4.60045e-32	0.0196	0.0183	0.2841	126.654
FA	Gastric cancer	rs1002687	1	62963737	A	G	0.0956754	0.00427945	1.39959e-115	0.0237	0.0186	0.2012	484.249
FA	Gastric cancer	rs102275	11	61557803	C	T	-0.0249637	0.00428425	1.79999e-09	0.0054	0.0161	0.7362	32.6061
FA	Gastric cancer	rs10455872	6	161010118	G	A	-0.133182	0.00759001	4.79954e-71	0.0282	0.0869	0.745399	297.547
FA	Gastric cancer	rs1047964	11	117156893	T	G	-0.111353	0.0208448	2.30001e-08	-0.3328	0.2228	0.1352	28.4272
FA	Gastric cancer	rs10810374	9	15306292	C	A	0.027923	0.00477267	2.30001e-09	0.0376	0.0172	0.0287899	33.5091
FA	Gastric cancer	rs10884966	10	112185596	A	G	-0.0239557	0.00430875	1.29999e-08	0.0065	0.0204	0.750699	29.8617
FA	Gastric cancer	rs11076175	16	57006378	G	A	-0.0446946	0.00536544	5.79963e-17	-0.0329	0.0274	0.23	67.5242
FA	Gastric cancer	rs1128249	2	165528624	T	G	-0.0283834	0.0041958	4.60045e-12	0.0093	0.0256	0.7149	44.1789
FA	Gastric cancer	rs11429307	5	55857025	G	GT	-0.0340345	0.00522165	8.00018e-11	0.0319	0.0259	0.2179	41.2634
FA	Gastric cancer	rs117733303	6	160922870	G	A	-0.245469	0.0151844	2.60016e-59	0.0009	0.0254	0.9714	252.362
FA	Gastric cancer	rs11789603	9	107647019	T	C	0.0421868	0.00659383	3.29989e-11	0.0428	0.0318	0.1789	39.713
FA	Gastric cancer	rs11895352	2	20367135	T	C	-0.0306453	0.00411024	3.69999e-14	-0.032	0.0165	0.0527995	53.8933
FA	Gastric cancer	rs12208357	6	160543148	T	C	0.0544423	0.00805375	2.99985e-12	0.0084	0.0897	0.9255	44.3843
FA	Gastric cancer	rs1260326	2	27730940	C	T	-0.105262	0.00418561	5.49541e-142	0.0117	0.0158	0.4583	612.768
FA	Gastric cancer	rs13108218	4	3443931	G	A	-0.0350121	0.00424122	1.9002e-17	0.0195	0.016	0.222	66.7674
FA	Gastric cancer	rs139974673	15	44027885	C	T	0.0999231	0.0129149	2.19989e-15	-0.0037	0.1653	0.9823	58.0049
FA	Gastric cancer	rs141469619	11	116714293	G	A	0.188841	0.0216465	1.10002e-20	0.205	0.2616	0.4333	82.3819
FA	Gastric cancer	rs142158911	19	11190534	A	G	-0.0702936	0.00641988	2.70023e-28	0.1454	0.0708	0.0400996	117.27
FA	Gastric cancer	rs142385484	19	50016759	T	C	-0.0337329	0.0058485	2.80001e-09	0.0354	0.0235	0.1311	32.9033
FA	Gastric cancer	rs1471251	4	87976359	T	A	0.0265429	0.00420437	2.39999e-10	-0.0122	0.0163	0.4526	38.8074
FA	Gastric cancer	rs1561748	8	19733244	C	G	-0.0273032	0.00499581	1.6e-08	0.0107	0.0562	0.8485	33.6012
FA	Gastric cancer	rs1883711	20	39179822	C	G	0.0887091	0.0120419	1.50003e-14	0.0827	0.1148	0.4713	54.7176
FA	Gastric cancer	rs1890896	10	93641757	C	T	-0.0212848	0.00410856	4.20001e-08	-0.0068	0.0169	0.6894	25.9765
FA	Gastric cancer	rs2000999	16	72108093	A	G	0.0307415	0.00523262	2.30001e-09	-0.0104	0.0166	0.531001	33.2703
FA	Gastric cancer	rs2126259	8	9185146	C	T	0.0682732	0.0068035	8.60003e-24	0.0227	0.0528	0.6669	97.2791
FA	Gastric cancer	rs2156552	18	47181668	T	A	0.0573396	0.00534276	1.10002e-26	0.0391	0.0221	0.0764892	110.831
FA	Gastric cancer	rs2326077	8	59385919	T	C	-0.0290739	0.00433952	1.39991e-11	0.0152	0.0199	0.446	43.4376
FA	Gastric cancer	rs2478236	10	94797973	A	G	-0.024615	0.00418259	1.79999e-10	0.0284	0.0239	0.2348	33.5586
FA	Gastric cancer	rs261290	15	58678720	C	T	-0.101643	0.00431779	4.39542e-124	-0.0212	0.0159	0.1812	539.724
FA	Gastric cancer	rs2737245	8	116658583	T	G	-0.0273167	0.00457622	3.40001e-09	0.0093	0.0177	0.5987	34.5031
FA	Gastric cancer	rs2740488	9	107661742	C	A	-0.0405969	0.00465206	1.29987e-17	0.015	0.0175	0.3931	73.9351
FA	Gastric cancer	rs328	8	19819724	G	C	-0.0935988	0.00680096	2.39994e-44	-0.0012	0.0239	0.959	182.086
FA	Gastric cancer	rs3812316	7	73020337	G	C	-0.0953505	0.00610221	1.10002e-54	0.038	0.0259	0.143	235.816
FA	Gastric cancer	rs3829125	10	5247784	G	C	-0.0355698	0.00568206	2.59998e-10	0.0296	0.0274	0.2791	37.9793
FA	Gastric cancer	rs3846663	5	74655726	T	C	0.0327904	0.00423158	6.89922e-15	-0.0306	0.0157	0.0518394	57.922
FA	Gastric cancer	rs4704834	5	156443066	G	A	0.0455628	0.00427368	1e-27	-0.0115	0.0196	0.5589	109.561
FA	Gastric cancer	rs4860948	4	69340991	A	T	0.0277274	0.00478113	5.19996e-09	0.0025	0.0257	0.923	32.6584
FA	Gastric cancer	rs534417	1	23784965	G	A	0.0406902	0.00617429	2.29985e-11	-0.0281	0.0176	0.1107	41.6636
FA	Gastric cancer	rs56322906	19	11346155	A	G	-0.0928273	0.0111362	2.09991e-16	0.0009	0.0192	0.9647	67.2652
FA	Gastric cancer	rs60960031	2	21530659	A	G	-0.0278871	0.00418174	9.79941e-12	-0.0168	0.0163	0.3029	43.0443
FA	Gastric cancer	rs62222988	21	40569508	C	T	0.0220704	0.00424587	3.89996e-08	-0.0069	0.018	0.6999	26.2321
FA	Gastric cancer	rs632057	6	139834012	G	T	-0.0282063	0.00423575	1.29999e-10	-0.0109	0.0178	0.5387	42.774
FA	Gastric cancer	rs6602911	13	114547372	T	C	0.0290301	0.0042668	1.69981e-11	0.026	0.016	0.1051	44.6793
FA	Gastric cancer	rs72997616	11	75474195	A	C	-0.049584	0.00705208	1.99986e-12	-0.0267	0.0181	0.1395	48.2062
FA	Gastric cancer	rs76895963	12	4384844	G	T	-0.087757	0.0159392	4.90004e-08	0.0484	0.1557	0.7558	35.6776
FA	Gastric cancer	rs77960347	18	47109955	G	A	0.222077	0.0178996	7.29962e-37	-0.4556	0.2085	0.0288902	148.372
FA	Gastric cancer	rs7973253	12	109878115	G	A	0.0275896	0.0042588	3.59998e-11	0.007	0.0161	0.6648	40.6975
FA	Gastric cancer	rs7979473	12	121420260	G	A	-0.0304932	0.00424275	7.50067e-13	-0.0141	0.0158	0.3715	50.7572
FA	Gastric cancer	rs822928	1	234873275	C	A	0.0247614	0.00413065	2.80001e-10	-0.0065	0.0167	0.6982	35.1406
FA	Gastric cancer	rs838146	19	49248052	T	C	-0.0260782	0.00411995	4.30002e-10	-0.0434	0.0395	0.2726	39.1164
FA	Gastric cancer	rs900048	3	136218930	T	C	0.0269549	0.00452256	4.70002e-10	-0.0188	0.0196	0.3387	34.4526
FA	Gastric cancer	rs9271573	6	32590501	C	A	0.0430572	0.00416696	6.09958e-24	-0.0352	0.0168	0.0362702	102.952
FA	Gastric cancer	rs964184	11	116648917	C	G	-0.177732	0.00603784	6.99842e-197	0.0196	0.0183	0.2841	842.666
LA	Gastric cancer	rs1002687	1	62963737	A	G	0.087773	0.00423269	1.59993e-95	0.0237	0.0186	0.2012	407.316
LA	Gastric cancer	rs1065853	19	45413233	T	G	-0.188763	0.00747244	8.4918e-141	0.0804	0.0991	0.4171	610.389
LA	Gastric cancer	rs1081105	19	45412955	C	A	0.119441	0.0123902	5.40008e-22	0.0612	0.1406	0.663399	88.2009
LA	Gastric cancer	rs11065358	12	121384495	C	T	-0.0267704	0.00430096	4.79999e-10	-0.0113	0.0159	0.4798	36.902
LA	Gastric cancer	rs112875651	8	126506694	A	G	-0.0508616	0.00420808	1.20005e-33	-0.0018	0.02	0.9268	142.03
LA	Gastric cancer	rs11431553	17	1622854	AC	A	0.0270272	0.00465741	6.49995e-09	0.1012	0.0614	0.098951	35.112
LA	Gastric cancer	rs115478735	9	136149711	T	A	0.0427716	0.00524064	3.29989e-16	0.0792	0.0315	0.0119699	63.0264
LA	Gastric cancer	rs11755689	6	32586376	G	A	0.0433006	0.00442812	1.39991e-22	-0.0602	0.0175	0.000572796	96.0226
LA	Gastric cancer	rs11789603	9	107647019	T	C	0.0458455	0.00651973	1.99986e-12	0.0428	0.0318	0.1789	46.9118
LA	Gastric cancer	rs12916	5	74656539	C	T	0.0503054	0.00413738	5.19996e-34	-0.0273	0.0157	0.0816808	139.908
LA	Gastric cancer	rs13108218	4	3443931	G	A	-0.0324352	0.00419501	1.10002e-14	0.0195	0.016	0.222	57.3002
LA	Gastric cancer	rs141469619	11	116714293	G	A	0.125634	0.021405	4.39997e-09	0.205	0.2616	0.4333	36.4472
LA	Gastric cancer	rs142158911	19	11190534	A	G	-0.0909396	0.00634737	1.50003e-46	0.1454	0.0708	0.0400996	196.417
LA	Gastric cancer	rs174564	11	61588305	G	A	0.0842926	0.00424559	1e-87	0.0058	0.0161	0.717	371.51
LA	Gastric cancer	rs186696265	6	161111700	T	C	-0.227169	0.0170878	2.49977e-40	-0.1703	0.1793	0.3422	168.213
LA	Gastric cancer	rs1883711	20	39179822	C	G	0.0878257	0.0119061	1.59993e-13	0.0827	0.1148	0.4713	53.646
LA	Gastric cancer	rs2126259	8	9185146	C	T	0.0701496	0.00673372	2.09991e-25	0.0227	0.0528	0.6669	102.702
LA	Gastric cancer	rs2378390	20	34150207	A	G	-0.0323049	0.00584652	3.29997e-08	0.0014	0.0779	0.9855	29.0576
LA	Gastric cancer	rs247617	16	56990716	A	C	0.0507509	0.00433472	1.20005e-31	-0.0258	0.019	0.1756	129.821
LA	Gastric cancer	rs261290	15	58678720	C	T	-0.0895002	0.00427069	1.59993e-97	-0.0212	0.0159	0.1812	418.058
LA	Gastric cancer	rs2740488	9	107661742	C	A	-0.0479054	0.00460023	2.09991e-25	0.015	0.0175	0.3931	102.983
LA	Gastric cancer	rs28377109	6	32434716	A	C	0.0456118	0.00632788	5.70033e-13	-0.0322	0.0776	0.6781	49.1183
LA	Gastric cancer	rs2986164	1	25622291	A	G	-0.0262998	0.00443035	2.90001e-09	-0.0102	0.0227	0.654201	39.5819
LA	Gastric cancer	rs3011437	6	161074143	G	T	0.0357025	0.00447596	1.50003e-15	-0.0285	0.05	0.5679	60.9309
LA	Gastric cancer	rs34232196	1	55489542	T	C	-0.0311267	0.00474381	5.30029e-11	0.0071	0.0244	0.771999	41.2743
LA	Gastric cancer	rs35350651	12	111907431	AC	A	0.0253793	0.00406	4.09996e-10	-0.0577	0.0446	0.1953	37.0485
LA	Gastric cancer	rs35633876	2	20363074	T	G	-0.0344114	0.00407035	2.80027e-17	-0.0246	0.0171	0.1497	68.0411
LA	Gastric cancer	rs3817335	11	47643891	A	T	-0.0262264	0.00423309	5.80003e-10	-0.0084	0.017	0.6227	36.029
LA	Gastric cancer	rs4008004	9	15300968	A	C	0.0316066	0.00489777	1.09999e-10	0.0374	0.0177	0.0350002	39.6778
LA	Gastric cancer	rs4299376	2	44072576	T	G	-0.0390728	0.00434009	2.19989e-19	0.0492	0.0489	0.3148	76.9267
LA	Gastric cancer	rs4665972	2	27598097	C	T	-0.0513158	0.00416824	7.89951e-35	0.008	0.0165	0.6283	144.971
LA	Gastric cancer	rs4939883	18	47167214	C	T	0.0626293	0.00525942	1.10002e-32	0.0028	0.0193	0.8847	133.8
LA	Gastric cancer	rs534417	1	23784965	G	A	0.0359155	0.00610685	4.09996e-09	-0.0281	0.0176	0.1107	32.4581
LA	Gastric cancer	rs55747707	7	73037366	A	G	-0.0455868	0.0050467	1.69981e-19	0.0302	0.025	0.2265	77.5681
LA	Gastric cancer	rs56322906	19	11346155	A	G	-0.0908691	0.011011	1.50003e-16	0.0009	0.0192	0.9647	64.456
LA	Gastric cancer	rs58542926	19	19379549	T	C	-0.110032	0.00772442	4.79954e-46	0.0127	0.0293	0.6654	192.039
LA	Gastric cancer	rs602633	1	109821511	G	T	0.0532623	0.00490435	1.80011e-27	-0.0678	0.0276	0.0138299	110.998
LA	Gastric cancer	rs633695	15	58725839	G	A	0.070152	0.0044711	1.80011e-55	-0.0553	0.0168	0.00102901	234.647
LA	Gastric cancer	rs6471717	8	59377357	A	G	-0.0314069	0.00429755	2.70023e-13	0.0128	0.0199	0.5192	50.7084
LA	Gastric cancer	rs6602911	13	114547372	T	C	0.0242964	0.00421981	8.50002e-09	0.026	0.016	0.1051	31.2944
LA	Gastric cancer	rs6882345	5	156397673	A	G	0.0435446	0.00419878	3.40017e-25	-0.0075	0.0199	0.7083	101.424
LA	Gastric cancer	rs693	2	21232195	A	G	0.060697	0.00405419	1.10002e-50	0.0126	0.03	0.675199	211.865
LA	Gastric cancer	rs740516	17	67082962	G	C	-0.0334514	0.00568491	4e-09	-0.0025	0.0168	0.8814	33.0288
LA	Gastric cancer	rs7707394	5	74472939	A	G	0.0315521	0.00422224	7.8001e-14	0.0054	0.0159	0.7345	52.5935
LA	Gastric cancer	rs7750288	6	160400147	G	A	0.0267774	0.00448276	2.30001e-09	-0.066	0.0405	0.1035	33.618
LA	Gastric cancer	rs77960347	18	47109955	G	A	0.246303	0.0177011	5.19996e-44	-0.4556	0.2085	0.0288902	182.506
LA	Gastric cancer	rs7816447	8	19882950	C	T	-0.0489828	0.006719	3.10027e-13	0.0007	0.0245	0.9766	50.0629
LA	Gastric cancer	rs79429216	19	45445517	A	G	0.147596	0.0180469	2.90001e-16	-0.1361	0.225	0.5454	62.9198
LA	Gastric cancer	rs964184	11	116648917	C	G	-0.145189	0.00597061	1.30017e-130	0.0196	0.0183	0.2841	560.983
LA/FA	Gastric cancer	rs1065853	19	45413233	T	G	-0.185561	0.00734163	5.99791e-141	0.0804	0.0991	0.4171	589.752
LA/FA	Gastric cancer	rs10733306	9	16048248	T	C	0.0251941	0.00402274	3.79997e-10	-0.0011	0.0173	0.9496	36.2771
LA/FA	Gastric cancer	rs10806735	6	161105260	C	G	0.0352673	0.00436424	6.4003e-16	0.0107	0.0164	0.5123	60.5883
LA/FA	Gastric cancer	rs11030088	11	27646247	A	G	-0.0309971	0.00459358	1.50003e-11	-0.001	0.0332	0.9765	41.5782
LA/FA	Gastric cancer	rs115478735	9	136149711	T	A	0.0321528	0.00514667	4.20001e-10	0.0792	0.0315	0.0119699	35.6078
LA/FA	Gastric cancer	rs115740542	6	26123502	C	T	-0.0445895	0.00765752	5.80003e-09	-0.0379	0.0914	0.6783	31.1848
LA/FA	Gastric cancer	rs116843064	19	8429323	A	G	0.114824	0.014272	8.60003e-16	-0.0427	0.1496	0.7754	59.0607
LA/FA	Gastric cancer	rs1260326	2	27730940	C	T	0.0815217	0.00406648	2.09991e-89	0.0117	0.0158	0.4583	366.776
LA/FA	Gastric cancer	rs13179413	5	55868097	T	C	-0.0293835	0.00448985	6.00067e-11	-0.0558	0.0227	0.0139399	40.5069
LA/FA	Gastric cancer	rs13389219	2	165528876	T	C	0.028269	0.00407511	4.00037e-12	0.011	0.0255	0.6664	43.8474
LA/FA	Gastric cancer	rs141144647	11	61153501	A	G	0.0963654	0.0174444	3.29997e-08	-0.0696	0.2226	0.754401	29.523
LA/FA	Gastric cancer	rs1441759	8	19865563	C	G	-0.107892	0.016463	5.60015e-11	-0.2815	0.129	0.0290603	41.0067
LA/FA	Gastric cancer	rs147233090	15	44028047	T	C	-0.10949	0.0129371	2.60016e-17	-0.0177	0.1681	0.9163	66.1583
LA/FA	Gastric cancer	rs150684478	11	61312726	T	G	0.142546	0.0250163	1.2e-08	0.3319	0.2006	0.097931	36.4528
LA/FA	Gastric cancer	rs174567	11	61593005	G	A	0.186379	0.00416279	1e-200	0.0154	0.0459	0.737801	1842.62
LA/FA	Gastric cancer	rs1809237	17	21241854	C	T	0.0254505	0.00411824	6.4e-10	-0.0054	0.018	0.7634	36.9017
LA/FA	Gastric cancer	rs199607859	6	139835418	T	G	0.0253238	0.00406719	4.79999e-10	-0.0826	0.0548	0.1317	35.5687
LA/FA	Gastric cancer	rs2180725	6	11025420	C	T	-0.0264252	0.00472321	2.19999e-08	-0.0006	0.0181	0.9729	28.5847
LA/FA	Gastric cancer	rs2576362	9	86572575	T	G	0.0270562	0.00457308	3.29997e-09	0.0041	0.018	0.8197	31.9646
LA/FA	Gastric cancer	rs2835028	21	36972695	C	A	0.0236974	0.00404689	4.70002e-09	0.0177	0.0161	0.2719	31.2971
LA/FA	Gastric cancer	rs2843126	1	2316315	G	A	0.0235361	0.00398166	3.40001e-09	0.0468	0.019	0.0139701	31.8195
LA/FA	Gastric cancer	rs2927468	19	45357939	G	A	0.0235598	0.00403511	5.30005e-09	-0.0028	0.0448	0.9508	31.8569
LA/FA	Gastric cancer	rs2972143	2	227116365	G	A	-0.0278975	0.0041516	1.80011e-11	-0.0231	0.0249	0.3532	40.9577
LA/FA	Gastric cancer	rs34062580	7	73033559	A	G	0.066051	0.00591377	5.79963e-29	0.0342	0.0257	0.1833	113.826
LA/FA	Gastric cancer	rs34620476	16	56996649	A	C	0.0306969	0.00402018	2.19989e-14	-0.01	0.016	0.532	53.2127
LA/FA	Gastric cancer	rs4074872	16	15117299	A	G	0.0317944	0.00505147	3.09999e-10	0.0291	0.0682	0.6693	41.732
LA/FA	Gastric cancer	rs4299376	2	44072576	T	G	-0.0276487	0.00426143	8.69961e-11	0.0492	0.0489	0.3148	38.5064
LA/FA	Gastric cancer	rs4810479	20	44545048	T	C	0.0386953	0.00459733	3.90032e-17	0.0007	0.0165	0.9656	64.58
LA/FA	Gastric cancer	rs56001710	7	25983400	T	A	0.0322458	0.00415707	8.69961e-15	-0.0594	0.056	0.2894	58.2663
LA/FA	Gastric cancer	rs58365744	1	171128038	C	A	-0.0266933	0.00482485	3.2e-08	-0.0076	0.0167	0.6496	27.9972
LA/FA	Gastric cancer	rs58489806	19	19456917	T	C	0.0407904	0.0071094	9.59997e-09	0.0115	0.0221	0.6027	30.2215
LA/FA	Gastric cancer	rs6683445	1	16368403	A	C	-0.0241725	0.00400692	1.6e-09	-0.04	0.018	0.0267202	33.4684
LA/FA	Gastric cancer	rs7118569	11	75526482	G	C	0.0482089	0.00693918	3.69999e-12	-0.0273	0.0182	0.1331	43.8928
LA/FA	Gastric cancer	rs73412716	12	112545197	T	G	0.0545033	0.00798855	8.9002e-12	-0.0335	0.0232	0.1492	44.0669
LA/FA	Gastric cancer	rs738408	22	44324730	T	C	0.035356	0.00483108	2.49977e-13	-0.0043	0.0161	0.787399	48.7977
LA/FA	Gastric cancer	rs78058190	2	219699999	A	G	-0.0619842	0.0102992	1.79999e-09	0.1082	0.1447	0.4546	42.0794
LA/FA	Gastric cancer	rs7819706	8	19844415	G	A	0.0675482	0.00615627	5.19996e-28	-0.0007	0.0239	0.9768	109.56
LA/FA	Gastric cancer	rs964184	11	116648917	C	G	0.044138	0.00585879	4.90004e-14	0.0196	0.0183	0.2841	51.6166
LA/FA	Gastric cancer	rs9908820	17	73408819	G	A	-0.0254012	0.0044846	1.5e-08	0.0496	0.0348	0.1535	29.3178
MUFA	Gastric cancer	rs1002687	1	62963737	A	G	0.0911088	0.00427005	6.39735e-105	0.0237	0.0186	0.2012	438.953
MUFA	Gastric cancer	rs10455872	6	161010118	G	A	-0.148849	0.00757255	9.20026e-89	0.0282	0.0869	0.745399	371.909
MUFA	Gastric cancer	rs1047964	11	117156893	T	G	-0.174574	0.0207969	1.59993e-17	-0.3328	0.2228	0.1352	69.8949
MUFA	Gastric cancer	rs1128249	2	165528624	T	G	-0.0352985	0.00418602	6.29941e-18	0.0093	0.0256	0.7149	68.3424
MUFA	Gastric cancer	rs11429307	5	55857025	G	GT	-0.0426882	0.00521089	6.70039e-16	0.0319	0.0259	0.2179	64.9279
MUFA	Gastric cancer	rs116843064	19	8429323	A	G	-0.163051	0.0146631	3.80014e-29	-0.0427	0.1496	0.7754	119.152
MUFA	Gastric cancer	rs117733303	6	160922870	G	A	-0.262622	0.0151495	1.20005e-67	0.0009	0.0254	0.9714	288.955
MUFA	Gastric cancer	rs11895352	2	20367135	T	C	-0.0252595	0.00410066	2.5e-10	-0.032	0.0165	0.0527995	36.6093
MUFA	Gastric cancer	rs11940694	4	39414993	G	A	0.0254105	0.00421089	6.69993e-10	-0.0204	0.016	0.2024	35.497
MUFA	Gastric cancer	rs12601919	17	65825374	G	A	0.0299626	0.00524174	1.09999e-08	0.0084	0.0177	0.635501	31.6425
MUFA	Gastric cancer	rs1260326	2	27730940	C	T	-0.110558	0.00417585	1.69824e-158	0.0117	0.0158	0.4583	676.351
MUFA	Gastric cancer	rs12916	5	74656539	C	T	0.0233275	0.00417387	1.89998e-08	-0.0273	0.0157	0.0816808	30.0546
MUFA	Gastric cancer	rs13108218	4	3443931	G	A	-0.0376591	0.00423183	6.09958e-20	0.0195	0.016	0.222	77.2516
MUFA	Gastric cancer	rs1394092	3	136196071	T	C	0.0311431	0.0045985	1.80011e-12	-0.0183	0.0198	0.3573	44.3203
MUFA	Gastric cancer	rs139974673	15	44027885	C	T	0.121036	0.0128925	1.69981e-21	-0.0037	0.1653	0.9823	85.1263
MUFA	Gastric cancer	rs141469619	11	116714293	G	A	0.242069	0.0215967	5.40008e-32	0.205	0.2616	0.4333	135.431
MUFA	Gastric cancer	rs142385484	19	50016759	T	C	-0.0359468	0.00583706	1.6e-10	0.0354	0.0235	0.1311	37.3654
MUFA	Gastric cancer	rs146203232	6	160521885	T	C	0.0518262	0.00781629	4.90004e-12	0.0394	0.1032	0.702301	42.6865
MUFA	Gastric cancer	rs1471251	4	87976359	T	A	0.0301172	0.00419507	1.69981e-13	-0.0122	0.0163	0.4526	49.9676
MUFA	Gastric cancer	rs149615216	18	47106028	T	C	0.168772	0.0198467	2.19989e-18	-0.431	0.2333	0.0647396	70.0245
MUFA	Gastric cancer	rs1540037	18	47182664	G	A	0.034088	0.0050406	5.50047e-11	0.0023	0.0204	0.9112	46.1266
MUFA	Gastric cancer	rs1561748	8	19733244	C	G	-0.0468503	0.0049829	1.99986e-21	0.0107	0.0562	0.8485	98.9917
MUFA	Gastric cancer	rs182611493	19	19458388	G	A	-0.140865	0.0196911	9.20026e-14	-0.0945	0.1491	0.5261	56.4461
MUFA	Gastric cancer	rs1890896	10	93641757	C	T	-0.0215615	0.0040997	3.69999e-08	-0.0068	0.0169	0.6894	26.6564
MUFA	Gastric cancer	rs2000999	16	72108093	A	G	0.0301721	0.00522261	4.49997e-09	-0.0104	0.0166	0.531001	32.0489
MUFA	Gastric cancer	rs2035816	4	100508556	G	A	-0.0409444	0.00737341	1.29999e-08	-0.1452	0.0902	0.1074	29.7723
MUFA	Gastric cancer	rs2081687	8	59388565	C	T	-0.0259117	0.00432813	1.09999e-09	0.0141	0.0204	0.4889	34.5072
MUFA	Gastric cancer	rs2478236	10	94797973	A	G	-0.0253693	0.00417358	2.99985e-11	0.0284	0.0239	0.2348	35.6475
MUFA	Gastric cancer	rs261290	15	58678720	C	T	-0.0737819	0.00431032	8.99912e-67	-0.0212	0.0159	0.1812	283.761
MUFA	Gastric cancer	rs2740488	9	107661742	C	A	-0.0284838	0.00464263	2.30001e-09	0.015	0.0175	0.3931	36.3847
MUFA	Gastric cancer	rs2943635	2	227077377	T	C	0.0260799	0.00437945	6.29999e-09	-0.0231	0.0239	0.3329	34.0601
MUFA	Gastric cancer	rs3198697	16	15129940	T	C	-0.0272666	0.00416317	2.80027e-12	-0.022	0.0444	0.619699	41.2749
MUFA	Gastric cancer	rs328	8	19819724	G	C	-0.142903	0.00678339	1.09901e-101	-0.0012	0.0239	0.959	425.34
MUFA	Gastric cancer	rs3812316	7	73020337	G	C	-0.113499	0.00608971	1.29987e-76	0.038	0.0259	0.143	334.413
MUFA	Gastric cancer	rs4704834	5	156443066	G	A	0.0442556	0.00426487	2.19989e-26	-0.0115	0.0196	0.5589	103.359
MUFA	Gastric cancer	rs534417	1	23784965	G	A	0.038351	0.00616073	2.19999e-10	-0.0281	0.0176	0.1107	37.0095
MUFA	Gastric cancer	rs56001710	7	25983400	T	A	-0.0266301	0.00427159	2.39999e-10	-0.0594	0.056	0.2894	39.7304
MUFA	Gastric cancer	rs602633	1	109821511	G	T	0.0276023	0.0049476	5.30005e-09	-0.0678	0.0276	0.0138299	29.7861
MUFA	Gastric cancer	rs60960031	2	21530659	A	G	-0.0261034	0.00417199	2.90001e-10	-0.0168	0.0163	0.3029	37.7123
MUFA	Gastric cancer	rs615632	8	9796321	T	C	0.0327656	0.00411194	4.10015e-15	0.0471	0.0278	0.0907695	61.509
MUFA	Gastric cancer	rs62222988	21	40569508	C	T	0.0230603	0.00423778	7.10003e-09	-0.0069	0.018	0.6999	28.6386
MUFA	Gastric cancer	rs632057	6	139834012	G	T	-0.0316017	0.004226	3.10027e-13	-0.0109	0.0178	0.5387	53.697
MUFA	Gastric cancer	rs6606725	12	109905368	A	C	0.025054	0.00411568	1.29999e-10	0.0319	0.017	0.0595594	35.5784
MUFA	Gastric cancer	rs67981690	12	21343886	G	A	0.0341029	0.00612933	8.10009e-09	-0.0195	0.0209	0.3517	30.0826
MUFA	Gastric cancer	rs6938550	6	20462138	A	G	-0.0410048	0.00729277	2e-08	-0.0094	0.031	0.761001	30.3586
MUFA	Gastric cancer	rs7140110	13	114544024	C	T	0.0301226	0.00446696	5.70033e-12	0.0347	0.0194	0.0732892	43.7916
MUFA	Gastric cancer	rs72555385	7	73123473	G	A	0.0610173	0.00948961	1.40001e-10	-0.0093	0.1126	0.9345	40.165
MUFA	Gastric cancer	rs739320	19	49261368	C	T	-0.0284524	0.00428134	2.69998e-10	-0.0479	0.0468	0.3053	44.4461
MUFA	Gastric cancer	rs7679	20	44576502	C	T	0.0367426	0.00526144	1.69981e-13	-0.0009	0.0507	0.9855	47.1113
MUFA	Gastric cancer	rs76895963	12	4384844	G	T	-0.0884025	0.0159059	3.2e-08	0.0484	0.1557	0.7558	36.2045
MUFA	Gastric cancer	rs77697917	17	41840849	T	C	0.0667965	0.0122335	8.79995e-09	-0.0738	0.1308	0.5729	28.6345
MUFA	Gastric cancer	rs7979473	12	121420260	G	A	-0.0239933	0.00423389	2.90001e-08	-0.0141	0.0158	0.3715	31.4194
MUFA	Gastric cancer	rs9271573	6	32590501	C	A	0.0435035	0.00415738	6.00067e-25	-0.0352	0.0168	0.0362702	105.099
MUFA	Gastric cancer	rs964184	11	116648917	C	G	-0.204793	0.00602395	1e-200	0.0196	0.0183	0.2841	1121.5
MUFA	Gastric cancer	rs998584	6	43757896	A	C	0.0221761	0.00409033	2e-08	0.0064	0.0157	0.6849	28.2481
MUFA/FA	Gastric cancer	rs10455872	6	161010118	G	A	-0.129439	0.00732739	7.8001e-70	0.0282	0.0869	0.745399	281.031
MUFA/FA	Gastric cancer	rs1047964	11	117156893	T	G	-0.229365	0.0200834	3.29989e-30	-0.3328	0.2228	0.1352	120.702
MUFA/FA	Gastric cancer	rs1065853	19	45413233	T	G	0.12396	0.00729828	1.10002e-64	0.0804	0.0991	0.4171	262.438
MUFA/FA	Gastric cancer	rs10750766	11	65473798	A	C	0.0286254	0.00434889	4.60045e-11	-0.0361	0.0179	0.0435001	38.8352
MUFA/FA	Gastric cancer	rs11172134	12	57645789	A	T	-0.0296263	0.00493892	2e-09	0.0099	0.0255	0.6968	32.4343
MUFA/FA	Gastric cancer	rs11207994	1	63047987	T	C	-0.0554569	0.00414303	7.29962e-41	-0.0201	0.0214	0.3485	161.36
MUFA/FA	Gastric cancer	rs11235	3	52745087	C	T	0.0236933	0.00396561	2.30001e-09	-0.0098	0.0159	0.5364	32.034
MUFA/FA	Gastric cancer	rs1128249	2	165528624	T	G	-0.0365782	0.00404952	1.69981e-19	0.0093	0.0256	0.7149	73.3956
MUFA/FA	Gastric cancer	rs11429307	5	55857025	GT	G	0.0453101	0.00504219	2.60016e-19	-0.0319	0.0259	0.2179	73.1559
MUFA/FA	Gastric cancer	rs11644601	16	15172118	C	T	-0.0706378	0.00434554	1.99986e-59	-0.0234	0.0488	0.6321	239.971
MUFA/FA	Gastric cancer	rs116843064	19	8429323	A	G	-0.2204	0.0141877	1.99986e-54	-0.0427	0.1496	0.7754	217.899
MUFA/FA	Gastric cancer	rs117733303	6	160922870	G	A	-0.204486	0.0146596	3.19963e-44	0.0009	0.0254	0.9714	175.012
MUFA/FA	Gastric cancer	rs11940694	4	39414993	G	A	0.0232844	0.0040727	1.09999e-08	-0.0204	0.016	0.2024	29.8058
MUFA/FA	Gastric cancer	rs12212146	6	161125454	C	T	0.0585156	0.00773937	4.00037e-14	0.0757	0.0881	0.3904	54.2073
MUFA/FA	Gastric cancer	rs12294913	11	64004643	G	C	0.0643529	0.00943837	9.20026e-12	-0.0123	0.017	0.47	44.448
MUFA/FA	Gastric cancer	rs1260326	2	27730940	C	T	-0.0880817	0.00403978	2.09894e-105	0.0117	0.0158	0.4583	428.409
MUFA/FA	Gastric cancer	rs13107325	4	103188709	T	C	0.0432974	0.00753796	9.29994e-09	0.0699	0.0971	0.4714	29.655
MUFA/FA	Gastric cancer	rs13108218	4	3443931	G	A	-0.0305164	0.00409307	8.9002e-14	0.0195	0.016	0.222	50.7183
MUFA/FA	Gastric cancer	rs13186403	5	67513457	T	G	-0.027887	0.00493338	1.6e-08	0.0989	0.0666	0.1378	30.2255
MUFA/FA	Gastric cancer	rs1365297	1	93858292	G	A	-0.0284374	0.00510367	2.5e-08	0.0175	0.017	0.304	27.9595
MUFA/FA	Gastric cancer	rs139110024	16	15419784	T	G	0.0688616	0.0111867	7.49998e-10	-0.0454	0.1309	0.7287	40.7723
MUFA/FA	Gastric cancer	rs1408	4	88057353	A	G	0.0277559	0.00401263	4.60045e-12	-0.0066	0.0157	0.6726	43.2009
MUFA/FA	Gastric cancer	rs141469619	11	116714293	G	A	0.265559	0.0208558	3.90032e-37	0.205	0.2616	0.4333	163.023
MUFA/FA	Gastric cancer	rs150844304	15	43726625	C	A	0.125859	0.0125196	8.9002e-24	0.0189	0.1668	0.9099	91.2158
MUFA/FA	Gastric cancer	rs1561748	8	19733244	C	G	-0.0682077	0.00481834	1.69981e-45	0.0107	0.0562	0.8485	210.028
MUFA/FA	Gastric cancer	rs174564	11	61588305	G	A	0.19826	0.00413666	1e-200	0.0058	0.0161	0.717	2085.77
MUFA/FA	Gastric cancer	rs17580	14	94847262	A	T	0.0509775	0.00926817	3.79997e-08	-0.0656	0.1208	0.5872	27.2481
MUFA/FA	Gastric cancer	rs1801689	17	64210580	C	A	-0.0714073	0.0115046	5.39995e-10	-0.1232	0.1469	0.4016	34.7122
MUFA/FA	Gastric cancer	rs182050989	1	27262545	T	C	0.0842132	0.0119681	1.99986e-12	-0.0533	0.1627	0.7431	44.6426
MUFA/FA	Gastric cancer	rs2304128	19	19746151	T	G	-0.045341	0.00737952	8e-10	0.1884	0.0833	0.0237099	34.7842
MUFA/FA	Gastric cancer	rs2642438	1	220970028	G	A	-0.0316508	0.00433057	2.70023e-13	-0.0152	0.02	0.4478	48.0512
MUFA/FA	Gastric cancer	rs2803619	10	113934384	C	G	0.0270958	0.00442396	9.09997e-10	-0.0007	0.0185	0.9677	33.7246
MUFA/FA	Gastric cancer	rs283814	19	45389224	G	A	0.0538255	0.00737802	2.99985e-13	0.0042	0.0877	0.9621	47.7105
MUFA/FA	Gastric cancer	rs2904552	22	18905964	T	C	0.0381702	0.00665848	9.90011e-09	0.0976	0.09	0.2783	31.3371
MUFA/FA	Gastric cancer	rs2925979	16	81534790	C	T	-0.0295931	0.00431041	6.59933e-12	-0.0046	0.0166	0.7833	42.3975
MUFA/FA	Gastric cancer	rs2972140	2	227104111	C	T	0.0371855	0.00413706	2.49977e-19	-0.0275	0.0253	0.2767	72.3409
MUFA/FA	Gastric cancer	rs3019621	11	61807783	C	T	0.0311412	0.00473182	4.70002e-11	0.0267	0.016	0.095801	39.068
MUFA/FA	Gastric cancer	rs328	8	19819724	G	C	-0.187461	0.00655945	1.1995e-179	-0.0012	0.0239	0.959	733.934
MUFA/FA	Gastric cancer	rs34634128	3	136322265	GT	G	0.0302059	0.00452682	2.49977e-11	-0.0177	0.0203	0.3837	40.3549
MUFA/FA	Gastric cancer	rs35163364	7	128732786	T	C	-0.0238538	0.0040061	2.59998e-09	-0.0033	0.0158	0.8333	32.1237
MUFA/FA	Gastric cancer	rs3812316	7	73020337	G	C	-0.111095	0.00589053	2.39994e-79	0.038	0.0259	0.143	320.434
MUFA/FA	Gastric cancer	rs4704834	5	156443066	G	A	0.0282772	0.004127	7.29962e-12	-0.0115	0.0196	0.5589	42.1781
MUFA/FA	Gastric cancer	rs56001710	7	25983400	T	A	-0.028236	0.00413256	8.30042e-12	-0.0594	0.056	0.2894	44.6711
MUFA/FA	Gastric cancer	rs56257534	4	171521999	T	C	-0.028794	0.00463599	5.30005e-10	0.0145	0.0237	0.5405	34.7602
MUFA/FA	Gastric cancer	rs563296	10	99772404	A	G	0.0243088	0.00397826	9.90011e-10	0.0024	0.0171	0.8868	33.5391
MUFA/FA	Gastric cancer	rs60069508	1	39964912	C	G	0.0332822	0.00468662	1.20005e-12	-0.0044	0.0211	0.8353	45.5065
MUFA/FA	Gastric cancer	rs603424	10	102075479	A	G	-0.0489882	0.00520289	4.70002e-21	-0.0303	0.0391	0.4386	79.3375
MUFA/FA	Gastric cancer	rs62117489	19	8442202	A	C	-0.0522453	0.00858963	1.2e-09	-0.0633	0.1038	0.5423	33.452
MUFA/FA	Gastric cancer	rs632057	6	139834012	G	T	-0.0281093	0.00408932	6.20012e-12	-0.0109	0.0178	0.5387	42.4829
MUFA/FA	Gastric cancer	rs676210	2	21231524	A	G	-0.0750024	0.00487347	1.9002e-53	-0.0585	0.0179	0.00111199	211.855
MUFA/FA	Gastric cancer	rs67981690	12	21343886	G	A	0.0369237	0.00592957	4.79999e-10	-0.0195	0.0209	0.3517	35.2678
MUFA/FA	Gastric cancer	rs7140110	13	114544024	C	T	0.0239699	0.0043214	2.90001e-08	0.0347	0.0194	0.0732892	27.7268
MUFA/FA	Gastric cancer	rs72555385	7	73123473	G	A	0.0645712	0.00918104	1.99986e-12	-0.0093	0.1126	0.9345	44.9778
MUFA/FA	Gastric cancer	rs72836561	17	41926126	T	C	0.117198	0.0113317	4.49987e-25	-0.0001	0.1263	0.9997	96.406
MUFA/FA	Gastric cancer	rs7679	20	44576502	C	T	0.0569608	0.00509203	4.79954e-29	-0.0009	0.0507	0.9855	113.294
MUFA/FA	Gastric cancer	rs7704383	5	78602472	T	C	0.0232397	0.00399816	6.19998e-09	0.0176	0.0158	0.2636	30.4745
MUFA/FA	Gastric cancer	rs7772305	6	31328886	G	A	0.0270665	0.00450704	1.89998e-09	0.0545	0.0162	0.000749998	32.2379
MUFA/FA	Gastric cancer	rs78058190	2	219699999	A	G	0.0729115	0.0102316	1e-12	0.1082	0.1447	0.4546	58.2319
MUFA/FA	Gastric cancer	rs7924036	10	65191645	T	G	-0.0453884	0.00395433	1.69981e-30	0.0168	0.0168	0.3179	118.574
MUFA/FA	Gastric cancer	rs821840	16	56993886	G	A	-0.0364907	0.00422885	6.20012e-18	-0.0961	0.0573	0.0937907	67.1807
MUFA/FA	Gastric cancer	rs9271573	6	32590501	C	A	0.0309673	0.0040228	1.39991e-14	-0.0352	0.0168	0.0362702	53.2333
MUFA/FA	Gastric cancer	rs964184	11	116648917	C	G	-0.191265	0.00581742	1e-200	0.0196	0.0183	0.2841	977.044
MUFA/FA	Gastric cancer	rs9749209	19	49264547	G	A	-0.0231469	0.00422312	4.20001e-08	-0.0582	0.0571	0.3082	28.3754
MUFA/FA	Gastric cancer	rs9910747	17	17433959	C	A	0.045315	0.00819683	3.2e-08	0.1198	0.0853	0.1601	27.5582
MUFA/FA	Gastric cancer	rs998584	6	43757896	A	C	0.0274841	0.00395781	3.80014e-12	0.0064	0.0157	0.6849	43.3975
OMEGA3	Gastric cancer	rs10096633	8	19830921	T	C	-0.0418412	0.00599603	2.99985e-12	-0.0024	0.0237	0.9188	43.7268
OMEGA3	Gastric cancer	rs10455872	6	161010118	G	A	-0.0617415	0.00733401	3.80014e-17	0.0282	0.0869	0.745399	63.8204
OMEGA3	Gastric cancer	rs11242109	5	131677047	T	G	0.0234291	0.00395796	3.2e-09	-0.0506	0.0448	0.2588	31.5173
OMEGA3	Gastric cancer	rs112875651	8	126506694	A	G	-0.0874051	0.00410836	1.9002e-100	-0.0018	0.02	0.9268	420.459
OMEGA3	Gastric cancer	rs11681659	2	136820960	T	C	-0.0264162	0.00436662	1.5e-09	-0.0052	0.0488	0.9157	32.6143
OMEGA3	Gastric cancer	rs117143374	21	40555561	C	T	-0.03454	0.00569242	1.29999e-09	0.0763	0.0436	0.0802195	33.4909
OMEGA3	Gastric cancer	rs117733303	6	160922870	G	A	-0.110595	0.0146728	4.79954e-14	0.0009	0.0254	0.9714	51.1382
OMEGA3	Gastric cancer	rs12037485	1	2332391	T	C	0.0222781	0.00396786	2e-08	-0.0082	0.0179	0.6475	28.3677
OMEGA3	Gastric cancer	rs12226389	11	61823630	C	T	-0.0535751	0.00510749	9.70063e-26	0.0053	0.0166	0.7501	99.9613
OMEGA3	Gastric cancer	rs1260326	2	27730940	C	T	-0.0830756	0.00404264	7.70016e-94	0.0117	0.0158	0.4583	380.939
OMEGA3	Gastric cancer	rs12957708	18	47284353	G	A	0.0311923	0.00568503	4.09996e-08	0.002	0.0202	0.9203	27.3168
OMEGA3	Gastric cancer	rs139974673	15	44027885	C	T	0.118563	0.0124678	1.9002e-21	-0.0037	0.1653	0.9823	81.6797
OMEGA3	Gastric cancer	rs141469619	11	116714293	G	A	0.117162	0.0208113	1.79999e-08	0.205	0.2616	0.4333	31.6961
OMEGA3	Gastric cancer	rs143355652	11	61453822	T	C	-0.153201	0.0198593	1.20005e-14	-0.5173	0.2244	0.0211602	55.9357
OMEGA3	Gastric cancer	rs145659493	11	61850279	A	C	0.107728	0.0158266	1e-11	0.0831	0.1647	0.613901	41.6609
OMEGA3	Gastric cancer	rs145786300	11	61406089	A	G	-0.150855	0.0187118	7.50067e-16	0.4546	0.2118	0.0318698	62.0561
OMEGA3	Gastric cancer	rs149820547	11	61983775	G	T	-0.0678421	0.00988147	6.59933e-12	0.0239	0.0587	0.6844	42.7124
OMEGA3	Gastric cancer	rs157592	19	45424514	C	A	0.0325574	0.00522115	4.49997e-10	-0.073	0.0293	0.0128399	36.8134
OMEGA3	Gastric cancer	rs16940904	17	44186063	T	C	-0.0345078	0.00474779	3.59998e-13	0.0195	0.0574	0.733301	48.015
OMEGA3	Gastric cancer	rs174564	11	61588305	G	A	-0.336931	0.00412782	1e-200	0.0058	0.0161	0.717	6237.51
OMEGA3	Gastric cancer	rs1800978	9	107665978	G	C	-0.0387593	0.00603019	1.29999e-10	0.011	0.0195	0.571	37.5428
OMEGA3	Gastric cancer	rs182611493	19	19458388	G	A	-0.220029	0.0190586	7.8001e-31	-0.0945	0.1491	0.5261	137.823
OMEGA3	Gastric cancer	rs2187375	18	47172283	G	A	0.0524746	0.00518371	4.40048e-24	0.0181	0.0252	0.4744	92.3838
OMEGA3	Gastric cancer	rs2232143	11	60899701	C	T	0.104052	0.0141105	1.69981e-13	0.0434	0.1677	0.7958	53.3169
OMEGA3	Gastric cancer	rs2247056	6	31265490	C	T	0.0356403	0.00432842	1.80011e-16	0.0277	0.0227	0.2221	60.997
OMEGA3	Gastric cancer	rs261290	15	58678720	C	T	-0.112905	0.00416818	1.39959e-161	-0.0212	0.0159	0.1812	666.729
OMEGA3	Gastric cancer	rs3039101	10	5246177	TGTA	T	-0.0352443	0.00550396	1.5e-10	0.0309	0.0273	0.2581	37.1561
OMEGA3	Gastric cancer	rs312939	2	21409548	A	G	0.034251	0.00458283	7.8001e-14	0.049	0.0267	0.0665105	50.2805
OMEGA3	Gastric cancer	rs34663616	15	58569330	A	C	0.035253	0.00586293	1.79999e-09	0.0067	0.0651	0.9186	33.9411
OMEGA3	Gastric cancer	rs4000713	7	25990597	A	G	-0.028225	0.0043421	8.00018e-11	-0.0408	0.0397	0.3043	38.1524
OMEGA3	Gastric cancer	rs4860987	4	69491284	T	A	0.0450329	0.00478075	4.49987e-21	0.013	0.0527	0.8046	89.5024
OMEGA3	Gastric cancer	rs55891451	10	96728169	C	A	0.033166	0.00494622	1.99986e-11	0.0101	0.022	0.6455	40.7556
OMEGA3	Gastric cancer	rs583609	1	62916796	C	T	-0.0711993	0.00414084	2.90001e-66	-0.0199	0.0185	0.2825	266.75
OMEGA3	Gastric cancer	rs58542926	19	19379549	T	C	-0.172929	0.00754654	3.3037e-116	0.0127	0.0293	0.6654	475.504
OMEGA3	Gastric cancer	rs6129624	20	39167592	A	G	-0.0242913	0.0042636	1.2e-08	0.0538	0.0159	0.000704093	30.2534
OMEGA3	Gastric cancer	rs62466318	7	73042085	T	C	-0.0716979	0.00492892	6.20012e-48	0.0296	0.0246	0.2277	192.461
OMEGA3	Gastric cancer	rs633695	15	58725839	G	A	0.0848151	0.00436378	3.80014e-84	-0.0553	0.0168	0.00102901	343.314
OMEGA3	Gastric cancer	rs6547409	2	21190209	T	C	-0.0565011	0.0090697	4.70002e-10	-0.0595	0.0948	0.5303	35.7198
OMEGA3	Gastric cancer	rs660240	1	109817838	C	T	0.0370395	0.00481655	1.50003e-14	-0.0706	0.0276	0.0104501	53.335
OMEGA3	Gastric cancer	rs6602911	13	114547372	T	C	0.0231802	0.00412043	1.79999e-08	0.026	0.016	0.1051	28.4844
OMEGA3	Gastric cancer	rs673335	11	75450576	C	T	-0.0684035	0.00539262	7.19946e-37	-0.018	0.0165	0.2737	144.644
OMEGA3	Gastric cancer	rs6882345	5	156397673	A	G	0.0274277	0.00409997	2.19989e-11	-0.0075	0.0199	0.7083	40.2178
OMEGA3	Gastric cancer	rs72789541	16	15127534	A	T	-0.0834033	0.00434225	3.19963e-82	0.0004	0.0162	0.978	334.358
OMEGA3	Gastric cancer	rs737338	19	11347657	T	C	-0.0674466	0.0107428	3.40001e-10	0.0007	0.0192	0.9712	35.5293
OMEGA3	Gastric cancer	rs77960347	18	47109955	G	A	0.157178	0.0172904	9.8992e-20	-0.4556	0.2085	0.0288902	74.2527
OMEGA3	Gastric cancer	rs78689694	11	126234820	C	G	0.0326453	0.00581875	2e-08	-0.0338	0.017	0.0468803	28.3375
OMEGA3	Gastric cancer	rs7924036	10	65191645	T	G	0.0222276	0.0039569	1.89998e-08	0.0168	0.0168	0.3179	28.4148
OMEGA3	Gastric cancer	rs7970695	12	121423376	A	G	-0.0235143	0.0040847	8.60003e-09	-0.0108	0.0157	0.4937	29.9533
OMEGA3	Gastric cancer	rs9273217	6	32613747	G	T	-0.0245669	0.00448023	4.20001e-08	0.0066	0.0251	0.7944	30.1147
OMEGA3	Gastric cancer	rs964184	11	116648917	C	G	-0.117565	0.005805	3.40017e-91	0.0196	0.0183	0.2841	367.206
OMEGA3	Gastric cancer	rs9987289	8	9183358	G	A	0.0544031	0.00688493	2.70023e-15	0.0029	0.0542	0.9572	56.2491
OMEGA3/FA	Gastric cancer	rs1077835	15	58723426	G	A	0.0910667	0.00479257	1.69981e-80	-0.0282	0.016	0.0782294	327.949
OMEGA3/FA	Gastric cancer	rs112875651	8	126506694	A	G	-0.0517835	0.00411717	2.80027e-36	-0.0018	0.02	0.9268	147.232
OMEGA3/FA	Gastric cancer	rs11379773	5	87695669	GT	G	0.0274232	0.00484826	1.5e-08	-0.0798	0.0552	0.1485	29.0439
OMEGA3/FA	Gastric cancer	rs11681659	2	136820960	T	C	-0.0275604	0.00437565	2.99999e-10	-0.0052	0.0488	0.9157	35.5017
OMEGA3/FA	Gastric cancer	rs12226389	11	61823630	C	T	-0.0642431	0.00511013	2.99985e-36	0.0053	0.0166	0.7501	143.789
OMEGA3/FA	Gastric cancer	rs1260326	2	27730940	C	T	-0.03861	0.004051	1.59993e-21	0.0117	0.0158	0.4583	82.0694
OMEGA3/FA	Gastric cancer	rs139974673	15	44027885	C	T	0.083441	0.0124929	2.39994e-11	-0.0037	0.1653	0.9823	40.4407
OMEGA3/FA	Gastric cancer	rs145786300	11	61406089	A	G	-0.188873	0.0187215	6.20012e-24	0.4546	0.2118	0.0318698	97.3056
OMEGA3/FA	Gastric cancer	rs150370599	11	60718792	T	C	0.0472803	0.00726173	7.50067e-11	-0.1051	0.0831	0.206	37.9925
OMEGA3/FA	Gastric cancer	rs1532085	15	58683366	G	A	-0.078198	0.0040709	3.10027e-82	-0.0062	0.0159	0.695401	334.321
OMEGA3/FA	Gastric cancer	rs16940904	17	44186063	T	C	-0.041183	0.00475547	4.70002e-18	0.0195	0.0574	0.733301	68.3998
OMEGA3/FA	Gastric cancer	rs182611493	19	19458388	G	A	-0.181074	0.0190938	2.49977e-21	-0.0945	0.1491	0.5261	93.3052
OMEGA3/FA	Gastric cancer	rs190921611	19	45441475	A	G	0.0314663	0.00462576	1e-11	-0.0363	0.0626	0.562501	48.8272
OMEGA3/FA	Gastric cancer	rs195445	11	61744342	T	C	-0.038133	0.00426447	3.80014e-19	-0.0052	0.0289	0.8564	71.7866
OMEGA3/FA	Gastric cancer	rs272888	5	131665423	C	T	0.028298	0.00434971	7.70016e-11	-0.0206	0.0163	0.207	38.1694
OMEGA3/FA	Gastric cancer	rs4000713	7	25990597	A	G	-0.0267482	0.00434956	7.79992e-10	-0.0408	0.0397	0.3043	34.2632
OMEGA3/FA	Gastric cancer	rs4860987	4	69491284	T	A	0.0394847	0.00478848	1.59993e-16	0.013	0.0527	0.8046	68.7946
OMEGA3/FA	Gastric cancer	rs508049	11	68675497	T	C	-0.10589	0.009204	1.20005e-30	0.1424	0.0931	0.1262	120.862
OMEGA3/FA	Gastric cancer	rs58542926	19	19379549	T	C	-0.132116	0.00756045	2.19989e-68	0.0127	0.0293	0.6654	277.065
OMEGA3/FA	Gastric cancer	rs61886804	10	96749936	G	T	0.0351105	0.0049535	1.39991e-12	0.0098	0.0221	0.658701	45.4251
OMEGA3/FA	Gastric cancer	rs62466318	7	73042085	T	C	-0.0404238	0.00493739	2.70023e-16	0.0296	0.0246	0.2277	61.1096
OMEGA3/FA	Gastric cancer	rs638714	1	62906489	T	G	-0.0322008	0.00418219	1.39991e-14	-0.0196	0.0186	0.2943	53.99
OMEGA3/FA	Gastric cancer	rs662138	6	160564476	G	C	-0.0312278	0.0050918	8.60003e-10	-0.0917	0.0585	0.1172	33.9573
OMEGA3/FA	Gastric cancer	rs6693447	1	2330190	G	T	0.0255397	0.00397732	1.40001e-10	-0.0085	0.0179	0.6341	37.2992
OMEGA3/FA	Gastric cancer	rs6717316	2	79703384	A	G	-0.0240496	0.00420843	1.09999e-08	-0.0252	0.0163	0.1217	29.4189
OMEGA3/FA	Gastric cancer	rs72654473	19	45414399	A	C	0.0390547	0.00639034	9.90011e-10	0.0526	0.037	0.1546	33.898
OMEGA3/FA	Gastric cancer	rs72789541	16	15127534	A	T	-0.0992036	0.00434806	3.1989e-115	0.0004	0.0162	0.978	473.613
OMEGA3/FA	Gastric cancer	rs77323894	11	60896505	C	G	0.0673413	0.0107043	3.2e-10	-0.105	0.1254	0.4025	38.5608
OMEGA3/FA	Gastric cancer	rs7924036	10	65191645	T	G	0.0374032	0.00396292	3.80014e-21	0.0168	0.0168	0.3179	80.4958
OMEGA3/FA	Gastric cancer	rs7944950	11	75505827	C	T	-0.0741144	0.00706143	8.99912e-26	-0.0276	0.0182	0.1299	99.0477
OMEGA3/FA	Gastric cancer	rs8074191	17	17407191	C	T	-0.0268897	0.00462305	5.99998e-09	0.0297	0.017	0.0801807	30.6758
OMEGA3/FA	Gastric cancer	rs9563335	13	56076453	G	A	-0.0444873	0.00771128	8e-09	0.0034	0.0189	0.8571	54.317
OMEGA3/FA	Gastric cancer	rs964184	11	116648917	C	G	-0.0388695	0.00580799	2.19989e-11	0.0196	0.0183	0.2841	40.0256
OMEGA3/FA	Gastric cancer	rs9947684	18	47166694	G	A	0.0282504	0.00416339	1.20005e-11	-0.0086	0.0168	0.6096	41.5266
OMEGA6	Gastric cancer	rs1002687	1	62963737	A	G	0.0917563	0.0042098	2.50035e-105	0.0237	0.0186	0.2012	445.271
OMEGA6	Gastric cancer	rs1065853	19	45413233	T	G	-0.198416	0.00743205	5.10505e-157	0.0804	0.0991	0.4171	674.79
OMEGA6	Gastric cancer	rs1081105	19	45412955	C	A	0.118624	0.0123232	6.20012e-22	0.0612	0.1406	0.663399	86.9975
OMEGA6	Gastric cancer	rs111278137	19	45215081	A	G	-0.0787637	0.0143417	4e-08	-0.2245	0.1716	0.1907	30.1838
OMEGA6	Gastric cancer	rs112875651	8	126506694	A	G	-0.0635591	0.00418539	4.40048e-52	-0.0018	0.02	0.9268	221.951
OMEGA6	Gastric cancer	rs115478735	9	136149711	T	A	0.0424072	0.00521297	4.10015e-16	0.0792	0.0315	0.0119699	61.9565
OMEGA6	Gastric cancer	rs117488242	10	5261832	G	A	-0.0355756	0.00624596	1.2e-08	0.0324	0.0276	0.2403	33.2928
OMEGA6	Gastric cancer	rs11755689	6	32586376	G	A	0.0416405	0.00440473	3.29989e-21	-0.0602	0.0175	0.000572796	88.7954
OMEGA6	Gastric cancer	rs11789603	9	107647019	T	C	0.0483698	0.00648531	8.80035e-14	0.0428	0.0318	0.1789	52.2225
OMEGA6	Gastric cancer	rs1260326	2	27730940	C	T	-0.064724	0.00411907	1.20005e-55	0.0117	0.0158	0.4583	230.927
OMEGA6	Gastric cancer	rs13108218	4	3443931	G	A	-0.035128	0.00417284	3.80014e-17	0.0195	0.016	0.222	67.2151
OMEGA6	Gastric cancer	rs142158911	19	11190534	A	G	-0.0937617	0.00631307	6.79986e-50	0.1454	0.0708	0.0400996	208.819
OMEGA6	Gastric cancer	rs1800961	20	43042364	T	C	-0.0748822	0.0117724	2e-10	0.0915	0.0686	0.1822	37.7788
OMEGA6	Gastric cancer	rs1883711	20	39179822	C	G	0.0905557	0.0118431	2.09991e-14	0.0827	0.1148	0.4713	57.0346
OMEGA6	Gastric cancer	rs2126259	8	9185146	C	T	0.0829891	0.00669742	2.90001e-35	0.0227	0.0528	0.6669	143.789
OMEGA6	Gastric cancer	rs2378390	20	34150207	A	G	-0.0332858	0.0058156	1e-08	0.0014	0.0779	0.9855	30.8494
OMEGA6	Gastric cancer	rs261290	15	58678720	C	T	-0.0965237	0.00424783	2.69774e-114	-0.0212	0.0159	0.1812	486.535
OMEGA6	Gastric cancer	rs2721961	8	116657911	G	T	-0.0274809	0.00449395	9.69996e-10	0.0116	0.0178	0.5139	35.0928
OMEGA6	Gastric cancer	rs2740488	9	107661742	C	A	-0.0496352	0.00457594	2.09991e-27	0.015	0.0175	0.3931	110.562
OMEGA6	Gastric cancer	rs28377109	6	32434716	A	C	0.0450439	0.00629445	8.30042e-13	-0.0322	0.0776	0.6781	47.9023
OMEGA6	Gastric cancer	rs2986164	1	25622291	A	G	-0.0247791	0.00440639	1.89998e-08	-0.0102	0.0227	0.654201	35.1355
OMEGA6	Gastric cancer	rs34232196	1	55489542	T	C	-0.0327764	0.00471815	3.69999e-12	0.0071	0.0244	0.771999	45.7671
OMEGA6	Gastric cancer	rs35350651	12	111907431	AC	A	0.0277979	0.00403844	5.79963e-12	-0.0577	0.0446	0.1953	44.4491
OMEGA6	Gastric cancer	rs3756772	6	116325142	T	C	0.0232823	0.00410898	1.5e-08	-0.0287	0.0169	0.089869	29.9499
OMEGA6	Gastric cancer	rs3764261	16	56993324	A	C	0.0616184	0.00430576	1.9002e-46	-0.0266	0.019	0.162	191.73
OMEGA6	Gastric cancer	rs3770586	2	169828995	T	C	-0.0229768	0.00404862	1.40001e-08	0.0019	0.0157	0.9016	30.3341
OMEGA6	Gastric cancer	rs3817335	11	47643891	A	T	-0.027965	0.00421165	3.10027e-11	-0.0084	0.017	0.6227	40.9659
OMEGA6	Gastric cancer	rs4008004	9	15300968	A	C	0.0334374	0.00487192	6.70039e-12	0.0374	0.0177	0.0350002	44.4094
OMEGA6	Gastric cancer	rs4299376	2	44072576	T	G	-0.0356946	0.00431655	1.29987e-16	0.0492	0.0489	0.3148	64.1926
OMEGA6	Gastric cancer	rs4860948	4	69340991	A	T	0.0285942	0.00470392	1.2e-09	0.0025	0.0257	0.923	34.7348
OMEGA6	Gastric cancer	rs496654	1	234851165	C	A	0.0302882	0.00403175	5.79963e-14	-0.0177	0.017	0.2973	52.7124
OMEGA6	Gastric cancer	rs534417	1	23784965	G	A	0.0391707	0.00607383	1.09999e-10	-0.0281	0.0176	0.1107	38.6105
OMEGA6	Gastric cancer	rs55747707	7	73037366	A	G	-0.0498035	0.00501986	3.40017e-23	0.0302	0.025	0.2265	92.5937
OMEGA6	Gastric cancer	rs56322906	19	11346155	A	G	-0.101934	0.0109515	1.29987e-20	0.0009	0.0192	0.9647	81.1208
OMEGA6	Gastric cancer	rs56325564	17	45766771	A	G	0.0227535	0.00406151	2.1e-08	0.0053	0.0169	0.7545	29.7419
OMEGA6	Gastric cancer	rs5754102	22	21916272	A	C	-0.0326814	0.00527073	5.60003e-10	-0.0355	0.0706	0.615399	36.7785
OMEGA6	Gastric cancer	rs58542926	19	19379549	T	C	-0.1284	0.00768267	1.10002e-62	0.0127	0.0293	0.6654	261.664
OMEGA6	Gastric cancer	rs602633	1	109821511	G	T	0.0573983	0.00487783	5.79963e-32	-0.0678	0.0276	0.0138299	128.926
OMEGA6	Gastric cancer	rs633695	15	58725839	G	A	0.0730669	0.00444717	1.20005e-60	-0.0553	0.0168	0.00102901	254.596
OMEGA6	Gastric cancer	rs6471717	8	59377357	A	G	-0.0295948	0.00427438	4.40048e-12	0.0128	0.0199	0.5192	45.0235
OMEGA6	Gastric cancer	rs6547409	2	21190209	T	C	-0.0808582	0.00924119	2.09991e-18	-0.0595	0.0948	0.5303	73.1788
OMEGA6	Gastric cancer	rs6602911	13	114547372	T	C	0.0262676	0.00419748	3.89996e-10	0.026	0.016	0.1051	36.58
OMEGA6	Gastric cancer	rs672889	2	21319016	G	T	0.0758525	0.00580072	4.49987e-39	0.034	0.0626	0.5869	159.485
OMEGA6	Gastric cancer	rs6882345	5	156397673	A	G	0.0441725	0.00417626	3.80014e-26	-0.0075	0.0199	0.7083	104.372
OMEGA6	Gastric cancer	rs6938647	6	160986915	C	A	-0.0478033	0.00494492	4.19952e-22	0.0585	0.0552	0.2893	89.5741
OMEGA6	Gastric cancer	rs7139079	12	121415293	A	G	-0.0292329	0.00411236	1.20005e-12	-0.004	0.0164	0.8084	47.4765
OMEGA6	Gastric cancer	rs72997616	11	75474195	A	C	-0.0527256	0.00693794	2.99985e-14	-0.0267	0.0181	0.1395	54.5136
OMEGA6	Gastric cancer	rs740516	17	67082962	G	C	-0.0313763	0.00565493	2.90001e-08	-0.0025	0.0168	0.8814	29.0571
OMEGA6	Gastric cancer	rs74747585	19	45039971	C	T	-0.0737645	0.0132168	2.39999e-08	-0.0094	0.1665	0.9548	30.7185
OMEGA6	Gastric cancer	rs76116020	16	69385641	G	A	-0.0570097	0.00986958	7.59994e-09	0.0376	0.0944	0.690501	31.2918
OMEGA6	Gastric cancer	rs7707394	5	74472939	A	G	0.0294421	0.00419959	2.39994e-12	0.0054	0.0159	0.7345	45.7918
OMEGA6	Gastric cancer	rs7750288	6	160400147	G	A	0.025103	0.00445908	1.79999e-08	-0.066	0.0405	0.1035	29.5441
OMEGA6	Gastric cancer	rs77960347	18	47109955	G	A	0.272485	0.0176065	5.00035e-54	-0.4556	0.2085	0.0288902	223.448
OMEGA6	Gastric cancer	rs7831074	8	141633257	G	C	0.0276942	0.00504475	4e-08	0.0809	0.067	0.2272	32.2664
OMEGA6	Gastric cancer	rs79429216	19	45445517	A	G	0.151678	0.0179494	2.90001e-17	-0.1361	0.225	0.5454	66.4503
OMEGA6	Gastric cancer	rs870526	2	20369562	T	C	-0.0320783	0.00403664	1.9002e-15	-0.0288	0.0158	0.0682402	59.0923
OMEGA6	Gastric cancer	rs9295128	6	160751531	T	G	-0.19728	0.0159431	3.59998e-35	0.1903	0.1829	0.2981	148.331
OMEGA6	Gastric cancer	rs9304381	18	47158234	T	C	0.0700213	0.0052323	7.70016e-41	-0.0116	0.0186	0.5336	167.829
OMEGA6	Gastric cancer	rs964184	11	116648917	C	G	-0.138873	0.00594037	7.19449e-121	0.0196	0.0183	0.2841	513.024
OMEGA6/FA	Gastric cancer	rs10455872	6	161010118	G	A	0.138305	0.0073371	2.90001e-79	0.0282	0.0869	0.745399	320.96
OMEGA6/FA	Gastric cancer	rs1047964	11	117156893	T	G	0.17031	0.0201508	2.90001e-17	-0.3328	0.2228	0.1352	66.5177
OMEGA6/FA	Gastric cancer	rs1065853	19	45413233	T	G	-0.149197	0.00730619	1.10002e-92	0.0804	0.0991	0.4171	380.565
OMEGA6/FA	Gastric cancer	rs10733306	9	16048248	T	C	0.0220496	0.00400412	3.69999e-08	-0.0011	0.0173	0.9496	27.7846
OMEGA6/FA	Gastric cancer	rs10773049	12	124506631	C	T	0.022457	0.00405767	3.09999e-08	-0.0054	0.0157	0.732399	27.6809
OMEGA6/FA	Gastric cancer	rs111351217	17	41163974	A	G	-0.0497368	0.00903706	3.69999e-08	0.0157	0.1079	0.8841	28.1803
OMEGA6/FA	Gastric cancer	rs11429307	5	55857025	GT	G	-0.0445358	0.00504741	1.10002e-18	-0.0319	0.0259	0.2179	70.6754
OMEGA6/FA	Gastric cancer	rs11508026	16	56999328	T	C	0.027324	0.00401029	9.49948e-12	-0.0133	0.017	0.434	42.1634
OMEGA6/FA	Gastric cancer	rs1168030	1	62968491	T	C	-0.0492915	0.00413738	1e-32	0.024	0.0186	0.1958	128.114
OMEGA6/FA	Gastric cancer	rs116843064	19	8429323	A	G	0.183791	0.0142031	2.70023e-38	-0.0427	0.1496	0.7754	151.436
OMEGA6/FA	Gastric cancer	rs117733303	6	160922870	G	A	0.209889	0.014679	2.19989e-46	0.0009	0.0254	0.9714	184.398
OMEGA6/FA	Gastric cancer	rs11976955	7	130433594	G	C	-0.0256733	0.00427463	1.89998e-09	0.0111	0.0161	0.4897	32.6747
OMEGA6/FA	Gastric cancer	rs12212146	6	161125454	C	T	-0.0567627	0.00774962	2.39994e-13	0.0757	0.0881	0.3904	51.0068
OMEGA6/FA	Gastric cancer	rs12419462	11	27623309	A	G	-0.0285755	0.00471709	1.40001e-09	0.0063	0.0179	0.723299	33.1454
OMEGA6/FA	Gastric cancer	rs1260326	2	27730940	C	T	0.109743	0.00404504	4.29536e-162	0.0117	0.0158	0.4583	666.4
OMEGA6/FA	Gastric cancer	rs13389219	2	165528876	T	C	0.038325	0.00405363	3.19963e-21	0.011	0.0255	0.6664	80.617
OMEGA6/FA	Gastric cancer	rs139974673	15	44027885	C	T	-0.138506	0.0124863	1.39991e-28	-0.0037	0.1653	0.9823	111.498
OMEGA6/FA	Gastric cancer	rs144018203	11	116916060	C	G	-0.191837	0.0200496	1.10002e-21	0.2988	0.2503	0.2326	89.274
OMEGA6/FA	Gastric cancer	rs1471251	4	87976359	T	A	-0.0264073	0.00406317	8.10028e-11	-0.0122	0.0163	0.4526	38.414
OMEGA6/FA	Gastric cancer	rs1546224	12	63696548	T	C	-0.0236674	0.00429622	3.59998e-08	-0.0131	0.0159	0.4091	27.4983
OMEGA6/FA	Gastric cancer	rs1561748	8	19733244	C	G	0.0494364	0.00482644	1.29987e-24	0.0107	0.0562	0.8485	110.237
OMEGA6/FA	Gastric cancer	rs1736070	8	11665805	T	C	0.0259828	0.00425289	1e-09	-0.0058	0.0176	0.7428	34.5304
OMEGA6/FA	Gastric cancer	rs174528	11	61543499	C	T	0.0251335	0.00408383	7.49998e-10	0.0079	0.0162	0.627001	34.1439
OMEGA6/FA	Gastric cancer	rs1801689	17	64210580	C	A	0.0641739	0.0115152	2.5e-08	-0.1232	0.1469	0.4016	28.0343
OMEGA6/FA	Gastric cancer	rs182050989	1	27262545	T	C	-0.0720426	0.0119904	1.89998e-09	-0.0533	0.1627	0.7431	32.668
OMEGA6/FA	Gastric cancer	rs199607859	6	139835418	T	G	0.0317367	0.00404516	4.30031e-15	-0.0826	0.0548	0.1317	55.8741
OMEGA6/FA	Gastric cancer	rs2068888	10	94839642	A	G	0.0257216	0.0039792	1e-10	0.0373	0.0161	0.0207501	37.6775
OMEGA6/FA	Gastric cancer	rs261290	15	58678720	C	T	0.0617512	0.00417436	1.59993e-49	-0.0212	0.0159	0.1812	198.634
OMEGA6/FA	Gastric cancer	rs28752523	6	32584772	T	C	-0.0353026	0.00500867	1.80011e-12	-0.0352	0.022	0.1092	44.8091
OMEGA6/FA	Gastric cancer	rs295268	9	86429305	C	T	0.0280531	0.00454438	6.69993e-10	0.0056	0.018	0.7548	34.5007
OMEGA6/FA	Gastric cancer	rs2972140	2	227104111	C	T	-0.0340375	0.00414245	2.09991e-16	-0.0275	0.0253	0.2767	60.6049
OMEGA6/FA	Gastric cancer	rs328	8	19819724	G	C	0.137521	0.00657047	2.80027e-97	-0.0012	0.0239	0.959	393.818
OMEGA6/FA	Gastric cancer	rs35169799	11	64031241	T	C	-0.0485534	0.00814674	2.5e-09	0.0604	0.0854	0.4794	32.1703
OMEGA6/FA	Gastric cancer	rs3812316	7	73020337	G	C	0.0993677	0.0058968	1e-63	0.038	0.0259	0.143	256.211
OMEGA6/FA	Gastric cancer	rs3860846	8	126631687	T	C	-0.030052	0.00447696	1.9002e-11	-0.0302	0.0159	0.0574394	41.5221
OMEGA6/FA	Gastric cancer	rs4646246	8	18248661	G	A	-0.028569	0.00511872	2.39999e-08	-0.0086	0.0161	0.593401	28.0258
OMEGA6/FA	Gastric cancer	rs4665710	2	21221035	C	A	-0.047267	0.00486875	2.80027e-22	0.0528	0.0178	0.00304201	84.544
OMEGA6/FA	Gastric cancer	rs473224	15	58737341	G	T	0.0600834	0.00567866	3.69999e-26	0.0112	0.0275	0.6842	103.661
OMEGA6/FA	Gastric cancer	rs499765	19	49266390	G	C	0.0255461	0.00422799	1.5e-09	0.0122	0.0475	0.7964	33.6407
OMEGA6/FA	Gastric cancer	rs56001710	7	25983400	T	A	0.0335314	0.00413696	5.30029e-16	-0.0594	0.056	0.2894	63.0075
OMEGA6/FA	Gastric cancer	rs56290633	19	45401783	C	T	-0.0299572	0.00428295	2.70023e-12	-0.0998	0.0581	0.0856801	51.3047
OMEGA6/FA	Gastric cancer	rs58489806	19	19456917	T	C	0.070387	0.00707508	2.60016e-23	0.0115	0.0221	0.6027	90.0348
OMEGA6/FA	Gastric cancer	rs6073958	20	44551855	C	T	-0.0474619	0.00497167	1.29987e-21	0.0055	0.0245	0.8233	82.568
OMEGA6/FA	Gastric cancer	rs6658257	1	93820684	G	A	-0.0228432	0.00405119	1.7e-08	-0.0174	0.016	0.2781	28.7598
OMEGA6/FA	Gastric cancer	rs684773	3	135956305	C	A	-0.0347116	0.00468622	1.29987e-13	-0.0247	0.0203	0.2232	49.5383
OMEGA6/FA	Gastric cancer	rs6905288	6	43758873	A	G	-0.02552	0.00398662	1.5e-10	-0.0124	0.0187	0.5064	36.7579
OMEGA6/FA	Gastric cancer	rs6938550	6	20462138	A	G	0.0399771	0.00706603	1.5e-08	-0.0094	0.031	0.761001	28.857
OMEGA6/FA	Gastric cancer	rs72555385	7	73123473	G	A	-0.0540068	0.0091908	4.20001e-09	-0.0093	0.1126	0.9345	31.4605
OMEGA6/FA	Gastric cancer	rs72836561	17	41926126	T	C	-0.0837853	0.011342	1.50003e-13	-0.0001	0.1263	0.9997	49.2517
OMEGA6/FA	Gastric cancer	rs73412716	12	112545197	T	G	0.0526186	0.0079499	3.59998e-11	-0.0335	0.0232	0.1492	41.0709
OMEGA6/FA	Gastric cancer	rs7402939	15	99183876	C	T	-0.023501	0.00413068	1.29999e-08	-0.005	0.0157	0.7503	29.8275
OMEGA6/FA	Gastric cancer	rs78058190	2	219699999	A	G	-0.0667368	0.010245	7.29962e-11	0.1082	0.1447	0.4546	48.7825
OMEGA6/FA	Gastric cancer	rs964184	11	116648917	C	G	0.136188	0.00583695	2.09894e-120	0.0196	0.0183	0.2841	493.294
OMEGA6/FA	Gastric cancer	rs9908820	17	73408819	G	A	-0.0279066	0.00446315	4e-10	0.0496	0.0348	0.1535	35.3883
OMEGA6/OMEGA3	Gastric cancer	rs10075801	5	131677642	G	A	-0.02358	0.00401401	4.20001e-09	-0.0885	0.0538	0.1	31.954
OMEGA6/OMEGA3	Gastric cancer	rs1065853	19	45413233	T	G	-0.0803838	0.00732929	5.50047e-28	0.0804	0.0991	0.4171	110.212
OMEGA6/OMEGA3	Gastric cancer	rs1077835	15	58723426	G	A	-0.0998071	0.00480305	6.59933e-96	-0.0282	0.016	0.0782294	394.148
OMEGA6/OMEGA3	Gastric cancer	rs112875651	8	126506694	A	G	0.0719492	0.00412529	4.00037e-68	-0.0018	0.02	0.9268	284.571
OMEGA6/OMEGA3	Gastric cancer	rs116843064	19	8429323	A	G	0.0882813	0.014248	5.80003e-10	-0.0427	0.1496	0.7754	34.9043
OMEGA6/OMEGA3	Gastric cancer	rs117143374	21	40555561	C	T	0.0318136	0.00571328	2.59998e-08	0.0763	0.0436	0.0802195	28.4112
OMEGA6/OMEGA3	Gastric cancer	rs12226389	11	61823630	C	T	0.0592832	0.00512548	6.09958e-31	0.0053	0.0166	0.7501	122.42
OMEGA6/OMEGA3	Gastric cancer	rs1260326	2	27730940	C	T	0.066446	0.00405986	3.29989e-60	0.0117	0.0158	0.4583	243.404
OMEGA6/OMEGA3	Gastric cancer	rs139974673	15	44027885	C	T	-0.117068	0.0125202	8.69961e-21	-0.0037	0.1653	0.9823	79.6314
OMEGA6/OMEGA3	Gastric cancer	rs145786300	11	61406089	A	G	0.176634	0.0187777	5.10035e-21	0.4546	0.2118	0.0318698	85.0943
OMEGA6/OMEGA3	Gastric cancer	rs150370599	11	60718792	T	C	-0.0475725	0.00728355	6.4998e-11	-0.1051	0.0831	0.206	38.4637
OMEGA6/OMEGA3	Gastric cancer	rs1532085	15	58683366	G	A	0.0862885	0.00407981	2.80027e-99	-0.0062	0.0159	0.695401	407.337
OMEGA6/OMEGA3	Gastric cancer	rs182611493	19	19458388	G	A	0.19692	0.0191342	7.70016e-25	-0.0945	0.1491	0.5261	110.367
OMEGA6/OMEGA3	Gastric cancer	rs195445	11	61744342	T	C	0.0344283	0.00427728	8.30042e-16	-0.0052	0.0289	0.8564	58.509
OMEGA6/OMEGA3	Gastric cancer	rs2394976	6	31311912	T	G	0.0315075	0.00538488	4.90004e-09	0.0741	0.0472	0.1165	30.9508
OMEGA6/OMEGA3	Gastric cancer	rs2463523	17	43671737	C	A	0.0401451	0.00475753	3.19963e-17	0.0311	0.0641	0.627401	66.6377
OMEGA6/OMEGA3	Gastric cancer	rs4000713	7	25990597	A	G	0.0302187	0.00435921	4.10015e-12	-0.0408	0.0397	0.3043	43.7347
OMEGA6/OMEGA3	Gastric cancer	rs4860987	4	69491284	T	A	-0.0411323	0.00479927	1e-17	0.013	0.0527	0.8046	74.6595
OMEGA6/OMEGA3	Gastric cancer	rs583609	1	62916796	C	T	0.0428152	0.0041587	7.39946e-25	-0.0199	0.0185	0.2825	96.3176
OMEGA6/OMEGA3	Gastric cancer	rs58542926	19	19379549	T	C	0.144499	0.00757644	4.30031e-81	0.0127	0.0293	0.6654	331.594
OMEGA6/OMEGA3	Gastric cancer	rs62466318	7	73042085	T	C	0.0599701	0.00494834	8.4004e-34	0.0296	0.0246	0.2277	134.58
OMEGA6/OMEGA3	Gastric cancer	rs6693447	1	2330190	G	T	-0.0250996	0.00398654	3.09999e-10	-0.0085	0.0179	0.6341	36.0244
OMEGA6/OMEGA3	Gastric cancer	rs673335	11	75450576	C	T	0.0611093	0.00541161	1.39991e-29	-0.018	0.0165	0.2737	115.411
OMEGA6/OMEGA3	Gastric cancer	rs72789541	16	15127534	A	T	0.0906088	0.00435849	5.40008e-96	0.0004	0.0162	0.978	394.833
OMEGA6/OMEGA3	Gastric cancer	rs77323894	11	60896505	C	G	-0.0682803	0.0107365	2e-10	-0.105	0.1254	0.4025	39.6441
OMEGA6/OMEGA3	Gastric cancer	rs7819706	8	19844415	G	A	0.0363774	0.00614755	3.29997e-09	-0.0007	0.0239	0.9768	31.7536
OMEGA6/OMEGA3	Gastric cancer	rs8074191	17	17407191	C	T	0.0281472	0.00463331	1.2e-09	0.0297	0.017	0.0801807	33.6129
OMEGA6/OMEGA3	Gastric cancer	rs9332238	10	96748492	A	G	-0.0347177	0.00498195	3.19963e-12	0.034	0.0385	0.3771	44.0904
OMEGA6/OMEGA3	Gastric cancer	rs964184	11	116648917	C	G	0.0746316	0.00582544	1.39991e-37	0.0196	0.0183	0.2841	147.697
OMEGA6/OMEGA3	Gastric cancer	rs9947684	18	47166694	G	A	-0.0276606	0.00417279	3.40017e-11	-0.0086	0.0168	0.6096	39.8102
PUFA	Gastric cancer	rs1002687	1	62963737	A	G	0.0959946	0.00420718	1.99986e-120	0.0237	0.0186	0.2012	487.499
PUFA	Gastric cancer	rs10096633	8	19830921	T	C	-0.0339303	0.00610477	3.09999e-08	-0.0024	0.0237	0.9188	28.7502
PUFA	Gastric cancer	rs102275	11	61557803	C	T	-0.0974089	0.00421144	3.1989e-125	0.0054	0.0161	0.7362	498.463
PUFA	Gastric cancer	rs1065853	19	45413233	T	G	-0.169688	0.00742914	3.69828e-118	0.0804	0.0991	0.4171	492.728
PUFA	Gastric cancer	rs112875651	8	126506694	A	G	-0.07727	0.00418284	4.60045e-78	-0.0018	0.02	0.9268	328.324
PUFA	Gastric cancer	rs114863007	6	34729158	A	G	-0.0480587	0.00692094	4.10015e-13	-0.0113	0.0706	0.873	45.4914
PUFA	Gastric cancer	rs115413710	6	31180819	C	T	0.0604013	0.0097982	8.10028e-12	-0.0013	0.0421	0.9752	35.5383
PUFA	Gastric cancer	rs11789603	9	107647019	T	C	0.04771	0.00648318	7.59976e-14	0.0428	0.0318	0.1789	50.7972
PUFA	Gastric cancer	rs1260326	2	27730940	C	T	-0.0762658	0.00411631	1.59993e-77	0.0117	0.0158	0.4583	320.859
PUFA	Gastric cancer	rs13108218	4	3443931	G	A	-0.0343116	0.00417075	1.59993e-17	0.0195	0.016	0.222	64.121
PUFA	Gastric cancer	rs141469619	11	116714293	G	A	0.125151	0.0212786	1.29999e-10	0.205	0.2616	0.4333	36.1687
PUFA	Gastric cancer	rs142158911	19	11190534	A	G	-0.0922557	0.00631055	6.70039e-50	0.1454	0.0708	0.0400996	202.144
PUFA	Gastric cancer	rs1461729	8	9187242	G	A	0.0858304	0.0066974	1.29987e-38	0.0166	0.0528	0.753199	153.75
PUFA	Gastric cancer	rs1800961	20	43042364	T	C	-0.0717226	0.0117677	1.6e-09	0.0915	0.0686	0.1822	34.6527
PUFA	Gastric cancer	rs183130	16	56991363	T	C	0.0559719	0.00430633	7.19946e-41	-0.026	0.019	0.1718	158.05
PUFA	Gastric cancer	rs1883711	20	39179822	C	G	0.09328	0.0118393	9.49948e-17	0.0827	0.1148	0.4713	60.5048
PUFA	Gastric cancer	rs199717562	1	55491851	G	A	-0.0356887	0.00541346	1.10002e-11	-0.0081	0.0306	0.791799	45.9099
PUFA	Gastric cancer	rs2229738	11	68562328	T	C	-0.0410344	0.00808345	3.59998e-08	0.1268	0.0779	0.1037	23.8808
PUFA	Gastric cancer	rs2326077	8	59385919	T	C	-0.0284526	0.00426919	1.59993e-11	0.0152	0.0199	0.446	41.6003
PUFA	Gastric cancer	rs2378390	20	34150207	A	G	-0.0324241	0.00581303	1.2e-08	0.0014	0.0779	0.9855	29.2714
PUFA	Gastric cancer	rs261290	15	58678720	C	T	-0.112315	0.00424505	1.1995e-157	-0.0212	0.0159	0.1812	659.695
PUFA	Gastric cancer	rs2737245	8	116658583	T	G	-0.0285112	0.00450206	2e-10	0.0093	0.0177	0.5987	37.5876
PUFA	Gastric cancer	rs2740488	9	107661742	C	A	-0.049166	0.004574	7.19946e-27	0.015	0.0175	0.3931	108.474
PUFA	Gastric cancer	rs34955778	16	15139594	C	T	-0.029365	0.00408638	1.29987e-12	-0.0031	0.0158	0.8463	48.3311
PUFA	Gastric cancer	rs3770586	2	169828995	T	C	-0.0238966	0.00404591	1e-09	0.0019	0.0157	0.9016	32.81
PUFA	Gastric cancer	rs3822855	6	116316882	T	G	0.0235759	0.00410926	6.4e-09	-0.0257	0.0168	0.1265	30.7092
PUFA	Gastric cancer	rs3843482	5	74639259	G	T	0.0424902	0.00416334	2.70023e-25	-0.0302	0.0157	0.0549705	97.2817
PUFA	Gastric cancer	rs4008004	9	15300968	A	C	0.0320614	0.00486982	3.80014e-11	0.0374	0.0177	0.0350002	40.827
PUFA	Gastric cancer	rs4299376	2	44072576	T	G	-0.0315084	0.00431374	7.29962e-14	0.0492	0.0489	0.3148	50.0098
PUFA	Gastric cancer	rs4561509	17	45781799	A	G	0.0239181	0.00404085	7.59994e-10	0.0111	0.0165	0.4993	32.9022
PUFA	Gastric cancer	rs4860948	4	69340991	A	T	0.0337639	0.00470169	4.90004e-13	0.0025	0.0257	0.923	48.433
PUFA	Gastric cancer	rs4986970	16	67976320	T	A	-0.0638502	0.011169	1.09999e-08	-0.106	0.1244	0.3939	30.7397
PUFA	Gastric cancer	rs534417	1	23784965	G	A	0.0385998	0.00607001	1.09999e-10	-0.0281	0.0176	0.1107	37.4914
PUFA	Gastric cancer	rs55747707	7	73037366	A	G	-0.0611785	0.00501785	5.90065e-34	0.0302	0.025	0.2265	139.757
PUFA	Gastric cancer	rs56322906	19	11346155	A	G	-0.104445	0.0109466	2.19989e-21	0.0009	0.0192	0.9647	85.169
PUFA	Gastric cancer	rs5754102	22	21916272	A	C	-0.0288301	0.00526871	2.30001e-08	-0.0355	0.0706	0.615399	28.6181
PUFA	Gastric cancer	rs59774409	19	50016748	T	C	0.0427981	0.00727468	4.39997e-09	0.0506	0.0399	0.2047	32.0944
PUFA	Gastric cancer	rs6547409	2	21190209	T	C	-0.084643	0.00923521	4.30031e-22	-0.0595	0.0948	0.5303	80.1883
PUFA	Gastric cancer	rs6602911	13	114547372	T	C	0.0279094	0.00419569	5.79963e-11	0.026	0.016	0.1051	41.295
PUFA	Gastric cancer	rs672889	2	21319016	G	T	0.0748648	0.00579704	7.29962e-41	0.034	0.0626	0.5869	155.327
PUFA	Gastric cancer	rs6882345	5	156397673	A	G	0.0456949	0.0041739	3.59998e-29	-0.0075	0.0199	0.7083	111.689
PUFA	Gastric cancer	rs6938647	6	160986915	C	A	-0.0475077	0.00494185	3.29989e-23	0.0585	0.0552	0.2893	88.4623
[truncated: 1,695 more rows]

## Sheet: Table 3
Table 3: Detailed results of MR analysis
Outcome	Exposure	Methods	nsnp	OR	P-val
Liver cancer	DHA	MR Egger	31	1.001(0.999,1.003)	0.422242
Liver cancer	DHA	Weighted median	31	1(0.999,1.001)	0.887543
Liver cancer	DHA	Inverse variance weighted	31	1(0.999,1)	0.426456
Liver cancer	DHA	Simple mode	31	1(0.997,1.002)	0.640834
Liver cancer	DHA	Weighted mode	31	1(0.999,1.002)	0.929341
Liver cancer	DHA/FA	MR Egger	21	1(0.998,1.002)	0.852294
Liver cancer	DHA/FA	Weighted median	21	1(0.999,1.002)	0.504222
Liver cancer	DHA/FA	Inverse variance weighted	21	1(0.999,1.001)	0.754233
Liver cancer	DHA/FA	Simple mode	21	1(0.999,1.002)	0.62489
Liver cancer	DHA/FA	Weighted mode	21	1.001(0.999,1.002)	0.510989
Liver cancer	FA	MR Egger	50	1(0.999,1.001)	0.851653
Liver cancer	FA	Weighted median	50	1(0.999,1.001)	0.543538
Liver cancer	FA	Inverse variance weighted	50	1(0.999,1)	0.892234
Liver cancer	FA	Simple mode	50	0.999(0.997,1)	0.178461
Liver cancer	FA	Weighted mode	50	1(0.999,1.001)	0.914585
Liver cancer	LA	MR Egger	37	1(0.999,1.001)	0.742839
Liver cancer	LA	Weighted median	37	1(0.999,1.001)	0.989773
Liver cancer	LA	Inverse variance weighted	37	1(1,1.001)	0.825343
Liver cancer	LA	Simple mode	37	1.001(0.999,1.003)	0.361895
Liver cancer	LA	Weighted mode	37	1.001(1,1.002)	0.231584
Liver cancer	LA/FA	MR Egger	28	1(0.999,1.001)	0.837205
Liver cancer	LA/FA	Weighted median	28	1(0.999,1.001)	0.845723
Liver cancer	LA/FA	Inverse variance weighted	28	1(1,1.001)	0.660578
Liver cancer	LA/FA	Simple mode	28	1(0.999,1.002)	0.941087
Liver cancer	LA/FA	Weighted mode	28	1(0.999,1.001)	0.802471
Liver cancer	MUFA	MR Egger	50	1(0.999,1.001)	0.695173
Liver cancer	MUFA	Weighted median	50	1(0.999,1)	0.497004
Liver cancer	MUFA	Inverse variance weighted	50	1(1,1)	0.924678
Liver cancer	MUFA	Simple mode	50	0.999(0.998,1.001)	0.317331
Liver cancer	MUFA	Weighted mode	50	1(0.999,1.001)	0.751754
Liver cancer	MUFA/FA	MR Egger	55	1(0.999,1.001)	0.914654
Liver cancer	MUFA/FA	Weighted median	55	1(1,1.001)	0.523983
Liver cancer	MUFA/FA	Inverse variance weighted	55	1(1,1.001)	0.645293
Liver cancer	MUFA/FA	Simple mode	55	1.001(0.999,1.002)	0.413764
Liver cancer	MUFA/FA	Weighted mode	55	1(1,1.001)	0.326811
Liver cancer	OMEGA3	MR Egger	39	1(0.999,1.001)	0.493272
Liver cancer	OMEGA3	Weighted median	39	1(1,1.001)	0.353043
Liver cancer	OMEGA3	Inverse variance weighted	39	1(1,1.001)	0.802972
Liver cancer	OMEGA3	Simple mode	39	1(0.999,1.001)	0.976993
Liver cancer	OMEGA3	Weighted mode	39	1.001(1,1.001)	0.0860192
Liver cancer	OMEGA3/FA	MR Egger	31	1(0.998,1.002)	0.827352
Liver cancer	OMEGA3/FA	Weighted median	31	1(0.999,1.001)	0.51412
Liver cancer	OMEGA3/FA	Inverse variance weighted	31	1(0.999,1.001)	0.733223
Liver cancer	OMEGA3/FA	Simple mode	31	1(0.998,1.002)	0.872405
Liver cancer	OMEGA3/FA	Weighted mode	31	1(0.999,1.001)	0.442489
Liver cancer	OMEGA6	MR Egger	48	1(0.999,1.001)	0.7436
Liver cancer	OMEGA6	Weighted median	48	1(0.999,1.001)	0.888043
Liver cancer	OMEGA6	Inverse variance weighted	48	1(1,1.001)	0.659309
Liver cancer	OMEGA6	Simple mode	48	1(0.998,1.001)	0.829072
Liver cancer	OMEGA6	Weighted mode	48	1(0.999,1.001)	0.684161
Liver cancer	OMEGA6/FA	MR Egger	41	1(0.999,1.001)	0.658478
Liver cancer	OMEGA6/FA	Weighted median	41	0.999(0.999,1)	0.22562
Liver cancer	OMEGA6/FA	Inverse variance weighted	41	1(0.999,1)	0.242557
Liver cancer	OMEGA6/FA	Simple mode	41	0.999(0.998,1.001)	0.371653
Liver cancer	OMEGA6/FA	Weighted mode	41	1(0.999,1.001)	0.478536
Liver cancer	OMEGA6/OMEGA3	MR Egger	25	1(0.998,1.002)	0.918826
Liver cancer	OMEGA6/OMEGA3	Weighted median	25	1(0.999,1.001)	0.467027
Liver cancer	OMEGA6/OMEGA3	Inverse variance weighted	25	1(0.999,1.001)	0.768374
Liver cancer	OMEGA6/OMEGA3	Simple mode	25	1(0.998,1.001)	0.599457
Liver cancer	OMEGA6/OMEGA3	Weighted mode	25	1(0.999,1.001)	0.425937
Liver cancer	PUFA	MR Egger	51	1(0.999,1.001)	0.956852
Liver cancer	PUFA	Weighted median	51	1(0.999,1)	0.565099
Liver cancer	PUFA	Inverse variance weighted	51	1(1,1)	0.961559
Liver cancer	PUFA	Simple mode	51	1(0.998,1.001)	0.522385
Liver cancer	PUFA	Weighted mode	51	1(0.999,1.001)	0.706235
Liver cancer	PUFA/FA	MR Egger	38	1(0.999,1.001)	0.767841
Liver cancer	PUFA/FA	Weighted median	38	1(0.999,1.001)	0.435487
Liver cancer	PUFA/FA	Inverse variance weighted	38	1(0.999,1)	0.607825
Liver cancer	PUFA/FA	Simple mode	38	0.999(0.998,1.001)	0.55381
Liver cancer	PUFA/FA	Weighted mode	38	0.999(0.998,1.001)	0.301332
Liver cancer	PUFA/MUFA	MR Egger	45	1(0.999,1.001)	0.645942
Liver cancer	PUFA/MUFA	Weighted median	45	1(0.999,1)	0.503386
Liver cancer	PUFA/MUFA	Inverse variance weighted	45	1(0.999,1)	0.357176
Liver cancer	PUFA/MUFA	Simple mode	45	1(0.998,1.001)	0.525024
Liver cancer	PUFA/MUFA	Weighted mode	45	1(0.999,1)	0.317844
Liver cancer	SFA	MR Egger	44	1(0.999,1.001)	0.758038
Liver cancer	SFA	Weighted median	44	1(0.999,1.001)	0.596716
Liver cancer	SFA	Inverse variance weighted	44	1(0.999,1)	0.693649
Liver cancer	SFA	Simple mode	44	0.999(0.997,1.001)	0.360951
Liver cancer	SFA	Weighted mode	44	1(0.999,1.001)	0.352958
Liver cancer	SFA/FA	MR Egger	21	1.002(0.999,1.006)	0.157098
Liver cancer	SFA/FA	Weighted median	21	1.001(1,1.003)	0.017281
Liver cancer	SFA/FA	Inverse variance weighted	21	1.001(1,1.002)	0.0133355
Liver cancer	SFA/FA	Simple mode	21	1.001(0.999,1.004)	0.186069
Liver cancer	SFA/FA	Weighted mode	21	1.002(1,1.004)	0.0411657
Esophageal cancer	DHA	MR Egger	43	0.743(0.436,1.267)	0.281739
Esophageal cancer	DHA	Weighted median	43	0.989(0.675,1.448)	0.952687
Esophageal cancer	DHA	Inverse variance weighted	43	0.86(0.671,1.102)	0.233607
Esophageal cancer	DHA	Simple mode	43	1.012(0.538,1.905)	0.970701
Esophageal cancer	DHA	Weighted mode	43	1.05(0.702,1.571)	0.813954
Esophageal cancer	DHA/FA	MR Egger	24	0.997(0.995,1)	0.0828002
Esophageal cancer	DHA/FA	Weighted median	24	0.999(0.997,1.001)	0.202203
Esophageal cancer	DHA/FA	Inverse variance weighted	24	0.999(0.997,1)	0.0236153
Esophageal cancer	DHA/FA	Simple mode	24	0.999(0.996,1.003)	0.646219
Esophageal cancer	DHA/FA	Weighted mode	24	0.999(0.997,1.002)	0.620615
Esophageal cancer	FA	MR Egger	53	1.001(1,1.002)	0.13217
Esophageal cancer	FA	Weighted median	53	1.001(1,1.002)	0.146419
Esophageal cancer	FA	Inverse variance weighted	53	1.001(1,1.001)	0.0604003
Esophageal cancer	FA	Simple mode	53	1.001(0.999,1.002)	0.443173
Esophageal cancer	FA	Weighted mode	53	1.001(1,1.002)	0.273665
Esophageal cancer	LA	MR Egger	42	1.001(0.999,1.002)	0.387409
Esophageal cancer	LA	Weighted median	42	0.999(0.998,1)	0.248147
Esophageal cancer	LA	Inverse variance weighted	42	1(0.999,1)	0.371239
Esophageal cancer	LA	Simple mode	42	0.999(0.997,1.001)	0.457439
Esophageal cancer	LA	Weighted mode	42	1(0.998,1.001)	0.671638
Esophageal cancer	LA/FA	MR Egger	33	0.999(0.998,1.001)	0.284393
Esophageal cancer	LA/FA	Weighted median	33	0.999(0.998,1)	0.231717
Esophageal cancer	LA/FA	Inverse variance weighted	33	1(0.999,1)	0.258498
Esophageal cancer	LA/FA	Simple mode	33	1(0.997,1.002)	0.898778
Esophageal cancer	LA/FA	Weighted mode	33	0.999(0.999,1)	0.213809
Esophageal cancer	MUFA	MR Egger	53	1.001(1,1.002)	0.0714777
Esophageal cancer	MUFA	Weighted median	53	1.001(1,1.002)	0.0475564
Esophageal cancer	MUFA	Inverse variance weighted	53	1.001(1,1.001)	0.0953208
Esophageal cancer	MUFA	Simple mode	53	1.001(0.999,1.003)	0.201891
Esophageal cancer	MUFA	Weighted mode	53	1.001(1,1.002)	0.168295
Esophageal cancer	MUFA/FA	MR Egger	60	1.001(1,1.002)	0.244593
Esophageal cancer	MUFA/FA	Weighted median	60	1(0.999,1.001)	0.962411
Esophageal cancer	MUFA/FA	Inverse variance weighted	60	1(1,1.001)	0.560176
Esophageal cancer	MUFA/FA	Simple mode	60	1(0.998,1.002)	0.957098
Esophageal cancer	MUFA/FA	Weighted mode	60	1(0.999,1.001)	0.804312
Esophageal cancer	OMEGA3	MR Egger	45	1(0.999,1.001)	0.8752
Esophageal cancer	OMEGA3	Weighted median	45	1(1,1.001)	0.31644
Esophageal cancer	OMEGA3	Inverse variance weighted	45	1(1,1.001)	0.110793
Esophageal cancer	OMEGA3	Simple mode	45	1(0.999,1.002)	0.683998
Esophageal cancer	OMEGA3	Weighted mode	45	1(1,1.001)	0.330474
Esophageal cancer	OMEGA3/FA	MR Egger	33	0.998(0.996,1)	0.0497389
Esophageal cancer	OMEGA3/FA	Weighted median	33	0.999(0.998,1.001)	0.393189
Esophageal cancer	OMEGA3/FA	Inverse variance weighted	33	1(0.999,1)	0.306839
Esophageal cancer	OMEGA3/FA	Simple mode	33	1(0.997,1.002)	0.887958
Esophageal cancer	OMEGA3/FA	Weighted mode	33	1(0.998,1.001)	0.620876
Esophageal cancer	OMEGA6	MR Egger	56	1.001(1,1.002)	0.156261
Esophageal cancer	OMEGA6	Weighted median	56	1(0.999,1.001)	0.697644
Esophageal cancer	OMEGA6	Inverse variance weighted	56	1(0.999,1.001)	0.747498
Esophageal cancer	OMEGA6	Simple mode	56	0.999(0.997,1.001)	0.493685
Esophageal cancer	OMEGA6	Weighted mode	56	1(0.999,1.001)	0.83592
Esophageal cancer	OMEGA6/FA	MR Egger	49	0.999(0.998,1.001)	0.359982
Esophageal cancer	OMEGA6/FA	Weighted median	49	1(0.999,1.001)	0.637363
Esophageal cancer	OMEGA6/FA	Inverse variance weighted	49	0.999(0.998,1)	0.0537203
Esophageal cancer	OMEGA6/FA	Simple mode	49	0.999(0.997,1.001)	0.522073
Esophageal cancer	OMEGA6/FA	Weighted mode	49	0.999(0.998,1.001)	0.415695
Esophageal cancer	OMEGA6/OMEGA3	MR Egger	28	1.001(0.999,1.003)	0.247445
Esophageal cancer	OMEGA6/OMEGA3	Weighted median	28	1(0.999,1.001)	0.953033
Esophageal cancer	OMEGA6/OMEGA3	Inverse variance weighted	28	1(0.999,1.001)	0.8693
Esophageal cancer	OMEGA6/OMEGA3	Simple mode	28	1(0.997,1.002)	0.835927
Esophageal cancer	OMEGA6/OMEGA3	Weighted mode	28	1(0.999,1.002)	0.881338
Esophageal cancer	PUFA	MR Egger	52	1.001(1,1.003)	0.122855
Esophageal cancer	PUFA	Weighted median	52	1(0.999,1.001)	0.668594
Esophageal cancer	PUFA	Inverse variance weighted	52	1(0.999,1.001)	0.879227
Esophageal cancer	PUFA	Simple mode	52	0.999(0.998,1.001)	0.35004
Esophageal cancer	PUFA	Weighted mode	52	1(0.999,1.001)	0.718092
Esophageal cancer	PUFA/FA	MR Egger	43	1(0.998,1.001)	0.632791
Esophageal cancer	PUFA/FA	Weighted median	43	1(0.999,1.001)	0.936433
Esophageal cancer	PUFA/FA	Inverse variance weighted	43	1(0.999,1)	0.28224
Esophageal cancer	PUFA/FA	Simple mode	43	0.998(0.996,1.001)	0.169754
Esophageal cancer	PUFA/FA	Weighted mode	43	1(0.999,1.001)	0.829674
Esophageal cancer	PUFA/FA	MR Egger	52	1(0.999,1.001)	0.594289
Esophageal cancer	PUFA/FA	Weighted median	52	1(0.999,1.001)	0.920102
Esophageal cancer	PUFA/FA	Inverse variance weighted	52	1(0.999,1)	0.307054
Esophageal cancer	PUFA/FA	Simple mode	52	0.999(0.997,1)	0.142002
Esophageal cancer	PUFA/FA	Weighted mode	52	1(0.999,1.001)	0.96477
Esophageal cancer	SFA	MR Egger	48	1.001(1,1.002)	0.0857373
Esophageal cancer	SFA	Weighted median	48	1(0.999,1.001)	0.793806
Esophageal cancer	SFA	Inverse variance weighted	48	1.001(1,1.001)	0.16007
Esophageal cancer	SFA	Simple mode	48	1(0.998,1.002)	0.869191
Esophageal cancer	SFA	Weighted mode	48	1(0.999,1.002)	0.495169
Esophageal cancer	SFA/FA	MR Egger	27	1.002(0.999,1.006)	0.16891
Esophageal cancer	SFA/FA	Weighted median	27	1(0.999,1.002)	0.717034
Esophageal cancer	SFA/FA	Inverse variance weighted	27	1(0.999,1.002)	0.417881
Esophageal cancer	SFA/FA	Simple mode	27	1.001(0.999,1.004)	0.363809
Esophageal cancer	SFA/FA	Weighted mode	27	1.001(0.998,1.003)	0.55993
Gastric cancer	DHA	MR Egger	43	0.993(0.871,1.132)	0.912255
Gastric cancer	DHA	Weighted median	43	0.982(0.884,1.091)	0.73839
Gastric cancer	DHA	Inverse variance weighted	43	0.991(0.903,1.086)	0.841228
Gastric cancer	DHA	Simple mode	43	1.034(0.772,1.384)	0.824788
Gastric cancer	DHA	Weighted mode	43	1(0.904,1.106)	0.995939
Gastric cancer	DHA/FA	MR Egger	28	0.987(0.855,1.139)	0.86088
Gastric cancer	DHA/FA	Weighted median	28	0.981(0.881,1.092)	0.723938
Gastric cancer	DHA/FA	Inverse variance weighted	28	0.97(0.879,1.069)	0.537185
Gastric cancer	DHA/FA	Simple mode	28	1.032(0.797,1.337)	0.812028
Gastric cancer	DHA/FA	Weighted mode	28	0.988(0.888,1.099)	0.826742
Gastric cancer	FA	MR Egger	53	0.98(0.833,1.153)	0.810249
Gastric cancer	FA	Weighted median	53	0.991(0.873,1.125)	0.884477
Gastric cancer	FA	Inverse variance weighted	53	0.972(0.877,1.077)	0.586703
Gastric cancer	FA	Simple mode	53	0.779(0.573,1.059)	0.11754
Gastric cancer	FA	Weighted mode	53	0.972(0.863,1.096)	0.648703
Gastric cancer	LA	MR Egger	49	0.885(0.655,1.196)	0.4311
Gastric cancer	LA	Weighted median	49	0.932(0.79,1.1)	0.405479
Gastric cancer	LA	Inverse variance weighted	49	0.907(0.788,1.044)	0.173572
Gastric cancer	LA	Simple mode	49	1.002(0.749,1.342)	0.988233
Gastric cancer	LA	Weighted mode	49	0.987(0.844,1.154)	0.866102
Gastric cancer	LA/FA	MR Egger	39	0.949(0.637,1.414)	0.797763
Gastric cancer	LA/FA	Weighted median	39	1.111(0.861,1.435)	0.418386
Gastric cancer	LA/FA	Inverse variance weighted	39	1.152(0.949,1.4)	0.15251
Gastric cancer	LA/FA	Simple mode	39	1.071(0.717,1.601)	0.738975
Gastric cancer	LA/FA	Weighted mode	39	1.12(0.876,1.433)	0.371669
Gastric cancer	MUFA	MR Egger	55	0.967(0.839,1.115)	0.648057
Gastric cancer	MUFA	Weighted median	55	0.954(0.845,1.077)	0.449932
Gastric cancer	MUFA	Inverse variance weighted	55	0.944(0.856,1.042)	0.252892
Gastric cancer	MUFA	Simple mode	55	0.813(0.59,1.122)	0.213664
Gastric cancer	MUFA	Weighted mode	55	0.946(0.854,1.048)	0.292443
Gastric cancer	MUFA/FA	MR Egger	65	0.992(0.869,1.133)	0.907599
Gastric cancer	MUFA/FA	Weighted median	65	0.998(0.894,1.115)	0.974354
Gastric cancer	MUFA/FA	Inverse variance weighted	65	0.989(0.903,1.083)	0.805427
Gastric cancer	MUFA/FA	Simple mode	65	0.885(0.67,1.169)	0.392791
Gastric cancer	MUFA/FA	Weighted mode	65	0.963(0.875,1.059)	0.437654
Gastric cancer	OMEGA3	MR Egger	51	1(0.882,1.134)	0.999784
Gastric cancer	OMEGA3	Weighted median	51	0.983(0.899,1.075)	0.710198
Gastric cancer	OMEGA3	Inverse variance weighted	51	0.96(0.879,1.047)	0.35724
Gastric cancer	OMEGA3	Simple mode	51	1.024(0.839,1.248)	0.81904
Gastric cancer	OMEGA3	Weighted mode	51	0.978(0.902,1.061)	0.596705
Gastric cancer	OMEGA3/FA	MR Egger	34	0.923(0.677,1.258)	0.615027
Gastric cancer	OMEGA3/FA	Weighted median	34	0.96(0.783,1.176)	0.693777
Gastric cancer	OMEGA3/FA	Inverse variance weighted	34	0.939(0.814,1.084)	0.390706
Gastric cancer	OMEGA3/FA	Simple mode	34	0.976(0.737,1.294)	0.869483
Gastric cancer	OMEGA3/FA	Weighted mode	34	0.948(0.796,1.129)	0.553684
Gastric cancer	OMEGA6	MR Egger	59	0.887(0.683,1.151)	0.369879
Gastric cancer	OMEGA6	Weighted median	59	0.891(0.753,1.053)	0.174291
Gastric cancer	OMEGA6	Inverse variance weighted	59	0.892(0.782,1.017)	0.0865066
Gastric cancer	OMEGA6	Simple mode	59	0.963(0.703,1.32)	0.815731
Gastric cancer	OMEGA6	Weighted mode	59	0.949(0.812,1.11)	0.514119
Gastric cancer	OMEGA6/FA	MR Egger	54	0.987(0.83,1.173)	0.882491
Gastric cancer	OMEGA6/FA	Weighted median	54	1.048(0.901,1.219)	0.544911
Gastric cancer	OMEGA6/FA	Inverse variance weighted	54	1.043(0.936,1.163)	0.442075
Gastric cancer	OMEGA6/FA	Simple mode	54	1.128(0.822,1.548)	0.457814
Gastric cancer	OMEGA6/FA	Weighted mode	54	1.079(0.949,1.228)	0.249334
Gastric cancer	OMEGA6/OMEGA3	MR Egger	30	1.002(0.732,1.371)	0.990337
Gastric cancer	OMEGA6/OMEGA3	Weighted median	30	1.091(0.915,1.302)	0.331479
Gastric cancer	OMEGA6/OMEGA3	Inverse variance weighted	30	1.106(0.971,1.259)	0.129625
Gastric cancer	OMEGA6/OMEGA3	Simple mode	30	1.048(0.829,1.325)	0.700093
Gastric cancer	OMEGA6/OMEGA3	Weighted mode	30	1.09(0.928,1.28)	0.301115
Gastric cancer	PUFA	MR Egger	53	0.941(0.762,1.163)	0.57615
Gastric cancer	PUFA	Weighted median	53	0.947(0.81,1.107)	0.494425
Gastric cancer	PUFA	Inverse variance weighted	53	0.965(0.866,1.076)	0.522688
Gastric cancer	PUFA	Simple mode	53	1.03(0.79,1.343)	0.827575
Gastric cancer	PUFA	Weighted mode	53	0.971(0.846,1.114)	0.672685
Gastric cancer	PUFA/FA	MR Egger	47	1.049(0.869,1.265)	0.622142
Gastric cancer	PUFA/FA	Weighted median	47	1.004(0.86,1.172)	0.962005
Gastric cancer	PUFA/FA	Inverse variance weighted	47	1(0.891,1.123)	0.995971
Gastric cancer	PUFA/FA	Simple mode	47	1.025(0.765,1.374)	0.869111
Gastric cancer	PUFA/FA	Weighted mode	47	1.041(0.925,1.172)	0.508584
Gastric cancer	PUFA/MUFA	MR Egger	56	0.998(0.87,1.144)	0.975581
Gastric cancer	PUFA/MUFA	Weighted median	56	1.002(0.884,1.136)	0.973117
Gastric cancer	PUFA/MUFA	Inverse variance weighted	56	1.013(0.925,1.11)	0.779282
Gastric cancer	PUFA/MUFA	Simple mode	56	1.041(0.815,1.329)	0.750969
Gastric cancer	PUFA/MUFA	Weighted mode	56	1.041(0.944,1.148)	0.429077
Gastric cancer	SFA	MR Egger	45	0.936(0.776,1.13)	0.495363
Gastric cancer	SFA	Weighted median	45	0.992(0.851,1.156)	0.91914
Gastric cancer	SFA	Inverse variance weighted	45	0.998(0.888,1.122)	0.973667
Gastric cancer	SFA	Simple mode	45	0.843(0.628,1.13)	0.25938
Gastric cancer	SFA	Weighted mode	45	0.976(0.861,1.106)	0.704071
Gastric cancer	SFA/FA	MR Egger	29	1.051(0.757,1.46)	0.76902
Gastric cancer	SFA/FA	Weighted median	29	1.053(0.839,1.321)	0.655677
Gastric cancer	SFA/FA	Inverse variance weighted	29	1.032(0.884,1.204)	0.690424
Gastric cancer	SFA/FA	Simple mode	29	0.919(0.653,1.294)	0.632929
Gastric cancer	SFA/FA	Weighted mode	29	1.012(0.811,1.262)	0.919845
Colorectal cancer	DHA	MR Egger	39	1.243(0.969,1.593)	0.0948197
Colorectal cancer	DHA	Weighted median	39	1.045(0.88,1.241)	0.614252
Colorectal cancer	DHA	Inverse variance weighted	39	1.072(0.956,1.201)	0.234204
Colorectal cancer	DHA	Simple mode	39	0.844(0.602,1.184)	0.332379
Colorectal cancer	DHA	Weighted mode	39	1.074(0.893,1.293)	0.452101
Colorectal cancer	MUFA/FA	MR Egger	26	0.995(0.722,1.371)	0.974814
Colorectal cancer	MUFA/FA	Weighted median	26	1.13(0.95,1.345)	0.168138
Colorectal cancer	MUFA/FA	Inverse variance weighted	26	1.12(0.972,1.29)	0.118194
Colorectal cancer	MUFA/FA	Simple mode	26	1.036(0.812,1.321)	0.780648
Colorectal cancer	MUFA/FA	Weighted mode	26	1.162(0.957,1.412)	0.141424
Colorectal cancer	FA	MR Egger	50	1.034(0.898,1.19)	0.64291
Colorectal cancer	FA	Weighted median	50	0.987(0.882,1.104)	0.816823
Colorectal cancer	FA	Inverse variance weighted	50	1.056(0.97,1.149)	0.210172
Colorectal cancer	FA	Simple mode	50	1.017(0.836,1.237)	0.868369
Colorectal cancer	FA	Weighted mode	50	1.032(0.934,1.141)	0.535485
Colorectal cancer	LA	MR Egger	43	1.212(1.011,1.453)	0.0436116
Colorectal cancer	LA	Weighted median	43	1.116(0.979,1.272)	0.100222
Colorectal cancer	LA	Inverse variance weighted	43	1.071(0.979,1.172)	0.134811
Colorectal cancer	LA	Simple mode	43	1.308(1.029,1.664)	0.0340974
Colorectal cancer	LA	Weighted mode	43	1.116(0.954,1.305)	0.178491
Colorectal cancer	LA/FA	MR Egger	38	1.463(1.107,1.933)	0.0110774
Colorectal cancer	LA/FA	Weighted median	38	1.337(1.09,1.642)	0.00543162
Colorectal cancer	LA/FA	Inverse variance weighted	38	1.266(1.107,1.448)	0.00057935
Colorectal cancer	LA/FA	Simple mode	38	1.434(0.991,2.077)	0.0638694
Colorectal cancer	LA/FA	Weighted mode	38	1.434(1.163,1.77)	0.00179398
Colorectal cancer	MUFA	MR Egger	53	1.026(0.905,1.163)	0.688272
Colorectal cancer	MUFA	Weighted median	53	1.013(0.906,1.131)	0.82592
Colorectal cancer	MUFA	Inverse variance weighted	53	1.061(0.976,1.153)	0.167914
Colorectal cancer	MUFA	Simple mode	53	0.934(0.748,1.168)	0.553802
Colorectal cancer	MUFA	Weighted mode	53	1.04(0.948,1.141)	0.410207
Colorectal cancer	MUFA/FA	MR Egger	60	0.866(0.751,0.999)	0.0535097
Colorectal cancer	MUFA/FA	Weighted median	60	0.949(0.83,1.086)	0.447139
Colorectal cancer	MUFA/FA	Inverse variance weighted	60	0.925(0.848,1.008)	0.0764875
Colorectal cancer	MUFA/FA	Simple mode	60	0.953(0.741,1.225)	0.708016
Colorectal cancer	MUFA/FA	Weighted mode	60	0.953(0.837,1.085)	0.467729
Colorectal cancer	OMEGA3	MR Egger	49	0.976(0.806,1.181)	0.802633
Colorectal cancer	OMEGA3	Weighted median	49	0.991(0.861,1.141)	0.90233
Colorectal cancer	OMEGA3	Inverse variance weighted	49	1.051(0.955,1.156)	0.310879
Colorectal cancer	OMEGA3	Simple mode	49	0.849(0.651,1.106)	0.230356
Colorectal cancer	OMEGA3	Weighted mode	49	1.08(0.928,1.257)	0.322893
Colorectal cancer	OMEGA3/FA	MR Egger	33	1.271(0.97,1.664)	0.0921376
Colorectal cancer	OMEGA3/FA	Weighted median	33	1.213(1.031,1.426)	0.0200538
Colorectal cancer	OMEGA3/FA	Inverse variance weighted	33	1.113(0.983,1.26)	0.0904042
Colorectal cancer	OMEGA3/FA	Simple mode	33	1.005(0.742,1.361)	0.973735
Colorectal cancer	OMEGA3/FA	Weighted mode	33	1.197(1.025,1.399)	0.0303286
Colorectal cancer	OMEGA6/FA	MR Egger	52	1.197(1.014,1.412)	0.0382514
Colorectal cancer	OMEGA6/FA	Weighted median	52	1.107(0.969,1.264)	0.136442
Colorectal cancer	OMEGA6/FA	Inverse variance weighted	52	1.056(0.968,1.152)	0.22183
Colorectal cancer	OMEGA6/FA	Simple mode	52	1.318(1.043,1.666)	0.0247501
Colorectal cancer	OMEGA6/FA	Weighted mode	52	1.107(0.958,1.279)	0.175458
Colorectal cancer	OMEGA6/FA	MR Egger	48	1.166(0.984,1.382)	0.0832337
Colorectal cancer	OMEGA6/FA	Weighted median	48	1.074(0.925,1.247)	0.348263
Colorectal cancer	OMEGA6/FA	Inverse variance weighted	48	1.089(0.984,1.206)	0.099629
Colorectal cancer	OMEGA6/FA	Simple mode	48	1.044(0.797,1.367)	0.756459
Colorectal cancer	OMEGA6/FA	Weighted mode	48	1.072(0.921,1.248)	0.375479
Colorectal cancer	OMEGA6/OMEGA3	MR Egger	29	0.785(0.588,1.047)	0.110953
Colorectal cancer	OMEGA6/OMEGA3	Weighted median	29	0.835(0.717,0.972)	0.0197228
Colorectal cancer	OMEGA6/OMEGA3	Inverse variance weighted	29	0.929(0.823,1.05)	0.239121
Colorectal cancer	OMEGA6/OMEGA3	Simple mode	29	1.154(0.872,1.527)	0.325119
Colorectal cancer	OMEGA6/OMEGA3	Weighted mode	29	0.81(0.689,0.951)	0.0158488
Colorectal cancer	PUFA	MR Egger	53	1.086(0.921,1.282)	0.330974
Colorectal cancer	PUFA	Weighted median	53	1.145(1.012,1.296)	0.0311288
Colorectal cancer	PUFA	Inverse variance weighted	53	1.117(1.024,1.22)	0.0127424
Colorectal cancer	PUFA	Simple mode	53	1.384(1.099,1.744)	0.0079606
Colorectal cancer	PUFA	Weighted mode	53	1.091(0.972,1.226)	0.1468
Colorectal cancer	PUFA/FA	MR Egger	44	1.115(0.935,1.331)	0.232912
Colorectal cancer	PUFA/FA	Weighted median	44	1.047(0.895,1.225)	0.567143
Colorectal cancer	PUFA/FA	Inverse variance weighted	44	1.049(0.943,1.166)	0.377879
Colorectal cancer	PUFA/FA	Simple mode	44	1.012(0.75,1.367)	0.938111
Colorectal cancer	PUFA/FA	Weighted mode	44	1.041(0.893,1.212)	0.611781
Colorectal cancer	PUFA/MUFA	MR Egger	51	1.048(0.908,1.21)	0.522059
Colorectal cancer	PUFA/MUFA	Weighted median	51	1.027(0.891,1.184)	0.708997
Colorectal cancer	PUFA/MUFA	Inverse variance weighted	51	1.041(0.951,1.138)	0.385442
Colorectal cancer	PUFA/MUFA	Simple mode	51	0.981(0.748,1.286)	0.887995
Colorectal cancer	PUFA/MUFA	Weighted mode	51	0.997(0.871,1.141)	0.962789
Colorectal cancer	SFA	MR Egger	43	0.955(0.817,1.116)	0.568594
Colorectal cancer	SFA	Weighted median	43	0.981(0.859,1.12)	0.775402
Colorectal cancer	SFA	Inverse variance weighted	43	1.031(0.941,1.13)	0.508585
Colorectal cancer	SFA	Simple mode	43	1.182(0.922,1.515)	0.193264
Colorectal cancer	SFA	Weighted mode	43	0.983(0.873,1.108)	0.783077
Colorectal cancer	SFA/FA	MR Egger	25	0.935(0.674,1.298)	0.691545
Colorectal cancer	SFA/FA	Weighted median	25	0.926(0.761,1.128)	0.445746
Colorectal cancer	SFA/FA	Inverse variance weighted	25	0.882(0.759,1.025)	0.101202
Colorectal cancer	SFA/FA	Simple mode	25	0.863(0.636,1.169)	0.350656
Colorectal cancer	SFA/FA	Weighted mode	25	0.901(0.736,1.103)	0.321459
Pancreatic cancer	DHA	MR Egger	43	0.996(0.52,1.911)	0.991532
Pancreatic cancer	DHA	Weighted median	43	0.716(0.46,1.112)	0.137105
Pancreatic cancer	DHA	Inverse variance weighted	43	0.796(0.587,1.078)	0.139798
Pancreatic cancer	DHA	Simple mode	43	0.572(0.25,1.305)	0.191329
Pancreatic cancer	DHA	Weighted mode	43	0.737(0.452,1.201)	0.227205
Pancreatic cancer	DHA/FA	MR Egger	27	1.202(0.543,2.66)	0.653426
Pancreatic cancer	DHA/FA	Weighted median	27	0.986(0.582,1.669)	0.95802
Pancreatic cancer	DHA/FA	Inverse variance weighted	27	0.987(0.695,1.401)	0.940835
Pancreatic cancer	DHA/FA	Simple mode	27	0.802(0.339,1.9)	0.620451
Pancreatic cancer	DHA/FA	Weighted mode	27	0.824(0.405,1.679)	0.599287
Pancreatic cancer	FA	MR Egger	57	0.657(0.467,0.925)	0.019311
Pancreatic cancer	FA	Weighted median	57	0.711(0.53,0.954)	0.022929
Pancreatic cancer	FA	Inverse variance weighted	57	0.799(0.654,0.975)	0.0274167
Pancreatic cancer	FA	Simple mode	57	0.672(0.405,1.116)	0.129942
Pancreatic cancer	FA	Weighted mode	57	0.704(0.517,0.959)	0.0298407
Pancreatic cancer	LA	MR Egger	48	0.634(0.382,1.05)	0.083317
Pancreatic cancer	LA	Weighted median	48	0.686(0.499,0.943)	0.0202243
Pancreatic cancer	LA	Inverse variance weighted	48	0.801(0.624,1.028)	0.0814888
Pancreatic cancer	LA	Simple mode	48	0.594(0.341,1.033)	0.0712511
Pancreatic cancer	LA	Weighted mode	48	0.661(0.452,0.968)	0.0385376
Pancreatic cancer	LA/FA	MR Egger	38	1.072(0.47,2.442)	0.870036
Pancreatic cancer	LA/FA	Weighted median	38	1.015(0.585,1.761)	0.958758
Pancreatic cancer	LA/FA	Inverse variance weighted	38	1.148(0.765,1.723)	0.504149
Pancreatic cancer	LA/FA	Simple mode	38	0.755(0.23,2.479)	0.646323
Pancreatic cancer	LA/FA	Weighted mode	38	1.238(0.565,2.71)	0.597226
Pancreatic cancer	MUFA	MR Egger	58	0.724(0.531,0.987)	0.0461267
Pancreatic cancer	MUFA	Weighted median	58	0.68(0.503,0.918)	0.0118374
Pancreatic cancer	MUFA	Inverse variance weighted	58	0.823(0.675,1.003)	0.0536738
Pancreatic cancer	MUFA	Simple mode	58	0.772(0.458,1.3)	0.334456
Pancreatic cancer	MUFA	Weighted mode	58	0.722(0.545,0.957)	0.0273712
Pancreatic cancer	MUFA/FA	MR Egger	62	0.748(0.536,1.042)	0.0912282
Pancreatic cancer	MUFA/FA	Weighted median	62	0.71(0.516,0.977)	0.0357251
Pancreatic cancer	MUFA/FA	Inverse variance weighted	62	0.839(0.681,1.034)	0.0992647
Pancreatic cancer	MUFA/FA	Simple mode	62	1.337(0.707,2.531)	0.375119
Pancreatic cancer	MUFA/FA	Weighted mode	62	0.673(0.488,0.928)	0.0187833
Pancreatic cancer	OMEGA3	MR Egger	50	0.903(0.585,1.393)	0.646289
Pancreatic cancer	OMEGA3	Weighted median	50	0.767(0.549,1.071)	0.11933
Pancreatic cancer	OMEGA3	Inverse variance weighted	50	0.84(0.669,1.054)	0.131983
Pancreatic cancer	OMEGA3	Simple mode	50	0.528(0.298,0.937)	0.0338053
Pancreatic cancer	OMEGA3	Weighted mode	50	0.729(0.503,1.056)	0.101278
Pancreatic cancer	OMEGA6/FA	MR Egger	34	1.375(0.759,2.489)	0.300996
Pancreatic cancer	OMEGA6/FA	Weighted median	34	0.835(0.541,1.291)	0.417608
Pancreatic cancer	OMEGA6/FA	Inverse variance weighted	34	0.8(0.593,1.08)	0.145191
Pancreatic cancer	OMEGA6/FA	Simple mode	34	0.768(0.38,1.556)	0.469258
Pancreatic cancer	OMEGA6/FA	Weighted mode	34	0.862(0.532,1.396)	0.54912
Pancreatic cancer	OMEGA6	MR Egger	59	0.697(0.445,1.092)	0.120469
Pancreatic cancer	OMEGA6	Weighted median	59	0.716(0.521,0.983)	0.0389305
Pancreatic cancer	OMEGA6	Inverse variance weighted	59	0.861(0.682,1.086)	0.206191
Pancreatic cancer	OMEGA6	Simple mode	59	0.63(0.375,1.059)	0.086264
Pancreatic cancer	OMEGA6	Weighted mode	59	0.665(0.472,0.936)	0.0229599
Pancreatic cancer	OMEGA6/FA	MR Egger	52	1.272(0.861,1.878)	0.232486
Pancreatic cancer	OMEGA6/FA	Weighted median	52	1.594(1.115,2.278)	0.0105363
Pancreatic cancer	OMEGA6/FA	Inverse variance weighted	52	1.226(0.97,1.55)	0.0885041
Pancreatic cancer	OMEGA6/FA	Simple mode	52	1.172(0.593,2.314)	0.649679
Pancreatic cancer	OMEGA6/FA	Weighted mode	52	1.588(1.105,2.282)	0.0156795
Pancreatic cancer	OMEGA6/OMEGA3	MR Egger	27	0.473(0.25,0.894)	0.0298335
Pancreatic cancer	OMEGA6/OMEGA3	Weighted median	27	1.298(0.805,2.092)	0.285071
Pancreatic cancer	OMEGA6/OMEGA3	Inverse variance weighted	27	1.234(0.867,1.756)	0.242328
Pancreatic cancer	OMEGA6/OMEGA3	Simple mode	27	1.507(0.703,3.23)	0.301349
Pancreatic cancer	OMEGA6/OMEGA3	Weighted mode	27	1.062(0.658,1.714)	0.806487
Pancreatic cancer	PUFA	MR Egger	43	0.562(0.314,1.007)	0.0597086
Pancreatic cancer	PUFA	Weighted median	43	0.826(0.575,1.188)	0.302915
Pancreatic cancer	PUFA	Inverse variance weighted	43	0.922(0.688,1.234)	0.583477
Pancreatic cancer	PUFA	Simple mode	43	1.407(0.811,2.442)	0.230948
Pancreatic cancer	PUFA	Weighted mode	43	0.8(0.567,1.129)	0.211728
Pancreatic cancer	PUFA/FA	MR Egger	44	1.562(0.98,2.489)	0.0676218
Pancreatic cancer	PUFA/FA	Weighted median	44	1.607(1.064,2.428)	0.0242586
Pancreatic cancer	PUFA/FA	Inverse variance weighted	44	1.23(0.939,1.613)	0.132985
Pancreatic cancer	PUFA/FA	Simple mode	44	0.526(0.228,1.214)	0.139297
Pancreatic cancer	PUFA/FA	Weighted mode	44	1.711(1.125,2.602)	0.0159289
Pancreatic cancer	PUFA/MUFA	MR Egger	53	1.444(0.998,2.087)	0.0565314
Pancreatic cancer	PUFA/MUFA	Weighted median	53	1.509(1.053,2.163)	0.0248336
Pancreatic cancer	PUFA/MUFA	Inverse variance weighted	53	1.212(0.966,1.521)	0.0960033
Pancreatic cancer	PUFA/MUFA	Simple mode	53	0.574(0.286,1.149)	0.123043
Pancreatic cancer	PUFA/MUFA	Weighted mode	53	1.552(1.134,2.124)	0.00824372
Pancreatic cancer	SFA	MR Egger	48	0.599(0.391,0.918)	0.0229899
Pancreatic cancer	SFA	Weighted median	48	0.736(0.516,1.05)	0.09074
Pancreatic cancer	SFA	Inverse variance weighted	48	0.858(0.676,1.089)	0.208143
Pancreatic cancer	SFA	Simple mode	48	0.744(0.419,1.322)	0.318647
Pancreatic cancer	SFA	Weighted mode	48	0.756(0.53,1.08)	0.130823
Pancreatic cancer	SFA/FA	MR Egger	28	1.143(0.279,4.678)	0.85381
Pancreatic cancer	SFA/FA	Weighted median	28	0.527(0.291,0.955)	0.0345773
Pancreatic cancer	SFA/FA	Inverse variance weighted	28	0.678(0.443,1.039)	0.0741078
Pancreatic cancer	SFA/FA	Simple mode	28	0.489(0.17,1.405)	0.195032
Pancreatic cancer	SFA/FA	Weighted mode	28	0.507(0.203,1.268)	0.157861

## Sheet: Table 4
Table 4: Heterogeneity results of MR analysis results between lipoprotein subclasses and gastrointestinal cancers
Outcome	Exposure	Methods	Q	Q_df	Q_pval
Liver cancer	DHA	MR Egger	29.8093	29	0.423568
Liver cancer	DHA	Inverse variance weighted	31.1516	30	0.40798
Liver cancer	DHA/FA	MR Egger	12.0968	19	0.881448
Liver cancer	DHA/FA	Inverse variance weighted	12.1	20	0.912592
Liver cancer	FA	MR Egger	54.781	48	0.232915
Liver cancer	FA	Inverse variance weighted	54.8023	49	0.263944
Liver cancer	LA	MR Egger	35.9159	35	0.425382
Liver cancer	LA	Inverse variance weighted	36.1747	36	0.460492
Liver cancer	LA/FA	MR Egger	19.0321	26	0.835071
Liver cancer	LA/FA	Inverse variance weighted	19.0456	27	0.868333
Liver cancer	MUFA	MR Egger	49.8625	48	0.399139
Liver cancer	MUFA	Inverse variance weighted	50.1859	49	0.426179
Liver cancer	MUFA/FA	MR Egger	60.825	53	0.214881
Liver cancer	MUFA/FA	Inverse variance weighted	61.0606	54	0.237179
Liver cancer	OMEGA3	MR Egger	41.0333	37	0.298141
Liver cancer	OMEGA3	Inverse variance weighted	41.5095	38	0.32032
Liver cancer	OMEGA3/FA	MR Egger	36.9259	29	0.148129
Liver cancer	OMEGA3/FA	Inverse variance weighted	36.9343	30	0.179067
Liver cancer	OMEGA6	MR Egger	39.7789	46	0.729067
Liver cancer	OMEGA6	Inverse variance weighted	40.1975	47	0.74824
Liver cancer	OMEGA6/FA	MR Egger	39.8339	39	0.432818
Liver cancer	OMEGA6/FA	Inverse variance weighted	39.8978	40	0.474804
Liver cancer	OMEGA6/OMEGA3	MR Egger	36.9571	23	0.0328514
Liver cancer	OMEGA6/OMEGA3	Inverse variance weighted	37.0577	24	0.0431836
Liver cancer	PUFA	MR Egger	41.9404	49	0.752482
Liver cancer	PUFA	Inverse variance weighted	41.9489	50	0.783843
Liver cancer	PUFA/FA	MR Egger	34.9863	36	0.51665
Liver cancer	PUFA/FA	Inverse variance weighted	35.433	37	0.542576
Liver cancer	PUFA/MUFA	MR Egger	46.3132	43	0.337242
Liver cancer	PUFA/MUFA	Inverse variance weighted	47.8321	44	0.319943
Liver cancer	SFA	MR Egger	49.7203	42	0.192854
Liver cancer	SFA	Inverse variance weighted	50.1726	43	0.210349
Liver cancer	SFA/FA	MR Egger	13.1944	19	0.828472
Liver cancer	SFA/FA	Inverse variance weighted	13.8507	20	0.837984
Esophageal cancer	DHA	MR Egger	38.5941	41	0.578085
Esophageal cancer	DHA	Inverse variance weighted	38.9622	42	0.605085
Esophageal cancer	DHA/FA	MR Egger	25.9171	22	0.255259
Esophageal cancer	DHA/FA	Inverse variance weighted	26.8652	23	0.261746
Esophageal cancer	FA	MR Egger	53.2338	51	0.388256
Esophageal cancer	FA	Inverse variance weighted	53.5794	52	0.413481
Esophageal cancer	LA	MR Egger	49.1378	40	0.152422
Esophageal cancer	LA	Inverse variance weighted	51.9501	41	0.117424
Esophageal cancer	LA/FA	MR Egger	36.8879	31	0.215172
Esophageal cancer	LA/FA	Inverse variance weighted	37.151	32	0.24364
Esophageal cancer	MUFA	MR Egger	47.0295	51	0.632064
Esophageal cancer	MUFA	Inverse variance weighted	48.1039	52	0.627855
Esophageal cancer	MUFA/FA	MR Egger	83.3314	58	0.0163076
Esophageal cancer	MUFA/FA	Inverse variance weighted	84.9016	59	0.0152409
Esophageal cancer	OMEGA3	MR Egger	45.4295	43	0.37114
Esophageal cancer	OMEGA3	Inverse variance weighted	47.5334	44	0.3308
Esophageal cancer	OMEGA3/FA	MR Egger	28.1619	31	0.612795
Esophageal cancer	OMEGA3/FA	Inverse variance weighted	31.2918	32	0.502224
Esophageal cancer	OMEGA6	MR Egger	55.0972	54	0.43291
Esophageal cancer	OMEGA6	Inverse variance weighted	58.769	55	0.33917
Esophageal cancer	OMEGA6/FA	MR Egger	59.8504	47	0.0988317
Esophageal cancer	OMEGA6/FA	Inverse variance weighted	59.9365	48	0.115731
Esophageal cancer	OMEGA6/OMEGA3	MR Egger	31.0159	26	0.227678
Esophageal cancer	OMEGA6/OMEGA3	Inverse variance weighted	32.8749	27	0.201231
Esophageal cancer	PUFA	MR Egger	60.5234	50	0.146385
Esophageal cancer	PUFA	Inverse variance weighted	64.8468	51	0.0920521
Esophageal cancer	PUFA/FA	MR Egger	61.1486	41	0.0222148
Esophageal cancer	PUFA/FA	Inverse variance weighted	61.1845	42	0.0280858
Esophageal cancer	PUFA/FA	MR Egger	69.1994	50	0.0373215
Esophageal cancer	PUFA/FA	Inverse variance weighted	69.2177	51	0.0455782
Esophageal cancer	SFA	MR Egger	50.5607	46	0.298178
Esophageal cancer	SFA	Inverse variance weighted	52.0642	47	0.283354
Esophageal cancer	SFA/FA	MR Egger	17.2409	25	0.872871
Esophageal cancer	SFA/FA	Inverse variance weighted	18.7096	26	0.848452
Gastric cancer	DHA	MR Egger	47.8881	41	0.213441
Gastric cancer	DHA	Inverse variance weighted	47.8903	42	0.246077
Gastric cancer	DHA/FA	MR Egger	29.9608	26	0.269239
Gastric cancer	DHA/FA	Inverse variance weighted	30.0944	27	0.309931
Gastric cancer	FA	MR Egger	66.2306	51	0.0743386
Gastric cancer	FA	Inverse variance weighted	66.2533	52	0.088316
Gastric cancer	LA	MR Egger	81.9097	47	0.00121368
Gastric cancer	LA	Inverse variance weighted	81.9654	48	0.00162829
Gastric cancer	LA/FA	MR Egger	46.662	37	0.13262
Gastric cancer	LA/FA	Inverse variance weighted	48.1661	38	0.124896
Gastric cancer	MUFA	MR Egger	63.9115	53	0.144911
Gastric cancer	MUFA	Inverse variance weighted	64.1582	54	0.162214
Gastric cancer	MUFA/FA	MR Egger	78.7869	63	0.0866183
Gastric cancer	MUFA/FA	Inverse variance weighted	78.7935	64	0.100896
Gastric cancer	OMEGA3	MR Egger	78.1082	49	0.0051333
Gastric cancer	OMEGA3	Inverse variance weighted	79.3736	50	0.00512557
Gastric cancer	OMEGA3/FA	MR Egger	35.877	32	0.29151
Gastric cancer	OMEGA3/FA	Inverse variance weighted	35.8949	33	0.334321
Gastric cancer	OMEGA6	MR Egger	90.5788	57	0.00308047
Gastric cancer	OMEGA6	Inverse variance weighted	90.5824	58	0.00399222
Gastric cancer	OMEGA6/FA	MR Egger	54.0104	52	0.397479
Gastric cancer	OMEGA6/FA	Inverse variance weighted	54.6922	53	0.410103
Gastric cancer	OMEGA6/OMEGA3	MR Egger	28.2775	28	0.449815
Gastric cancer	OMEGA6/OMEGA3	Inverse variance weighted	28.7383	29	0.478756
Gastric cancer	PUFA	MR Egger	60.9474	51	0.160504
Gastric cancer	PUFA	Inverse variance weighted	61.0372	52	0.182993
Gastric cancer	PUFA/FA	MR Egger	47.9775	45	0.353029
Gastric cancer	PUFA/FA	Inverse variance weighted	48.3984	46	0.376339
Gastric cancer	PUFA/MUFA	MR Egger	49.5362	54	0.64703
Gastric cancer	PUFA/MUFA	Inverse variance weighted	49.6205	55	0.679575
Gastric cancer	SFA	MR Egger	59.2615	43	0.050379
Gastric cancer	SFA	Inverse variance weighted	60.2711	44	0.0518984
Gastric cancer	SFA/FA	MR Egger	16.8353	27	0.935107
Gastric cancer	SFA/FA	Inverse variance weighted	16.8508	28	0.951478
Colorectal cancer	DHA	MR Egger	39.0186	37	0.379128
Colorectal cancer	DHA	Inverse variance weighted	40.8325	38	0.347059
Colorectal cancer	MUFA/FA	MR Egger	32.1604	24	0.123064
Colorectal cancer	MUFA/FA	Inverse variance weighted	33.0295	25	0.130331
Colorectal cancer	FA	MR Egger	62.9655	48	0.0722865
Colorectal cancer	FA	Inverse variance weighted	63.1367	49	0.0844228
Colorectal cancer	LA	MR Egger	43.9411	41	0.348041
Colorectal cancer	LA	Inverse variance weighted	46.4663	42	0.293483
Colorectal cancer	LA/FA	MR Egger	37.5722	36	0.397027
Colorectal cancer	LA/FA	Inverse variance weighted	38.9784	37	0.380844
Colorectal cancer	MUFA	MR Egger	64.2042	51	0.101365
Colorectal cancer	MUFA	Inverse variance weighted	64.8113	52	0.109356
Colorectal cancer	MUFA/FA	MR Egger	62.5355	58	0.318403
Colorectal cancer	MUFA/FA	Inverse variance weighted	63.9034	59	0.308371
Colorectal cancer	OMEGA3	MR Egger	62.7311	47	0.0621005
Colorectal cancer	OMEGA3	Inverse variance weighted	63.7559	48	0.0634959
Colorectal cancer	OMEGA3/FA	MR Egger	39.8816	31	0.131732
Colorectal cancer	OMEGA3/FA	Inverse variance weighted	41.3848	32	0.123767
Colorectal cancer	OMEGA6/FA	MR Egger	53.9216	50	0.326838
Colorectal cancer	OMEGA6/FA	Inverse variance weighted	57.1646	51	0.256933
Colorectal cancer	OMEGA6/FA	MR Egger	50.0706	46	0.315061
Colorectal cancer	OMEGA6/FA	Inverse variance weighted	51.1193	47	0.315115
Colorectal cancer	OMEGA6/OMEGA3	MR Egger	36.8065	27	0.0987354
Colorectal cancer	OMEGA6/OMEGA3	Inverse variance weighted	38.9919	28	0.0810539
Colorectal cancer	PUFA	MR Egger	64.2997	51	0.0999358
Colorectal cancer	PUFA	Inverse variance weighted	64.4968	52	0.114434
Colorectal cancer	PUFA/FA	MR Egger	51.992	42	0.138838
Colorectal cancer	PUFA/FA	Inverse variance weighted	52.8941	43	0.143381
Colorectal cancer	PUFA/MUFA	MR Egger	62.0936	49	0.0991539
Colorectal cancer	PUFA/MUFA	Inverse variance weighted	62.1157	50	0.116816
Colorectal cancer	SFA	MR Egger	38.3592	41	0.588632
Colorectal cancer	SFA	Inverse variance weighted	39.77	42	0.569308
Colorectal cancer	SFA/FA	MR Egger	29.1553	23	0.175215
Colorectal cancer	SFA/FA	Inverse variance weighted	29.3546	24	0.20707
Pancreatic cancer	DHA	MR Egger	47.5579	41	0.223148
Pancreatic cancer	DHA	Inverse variance weighted	48.2389	42	0.235261
Pancreatic cancer	DHA/FA	MR Egger	19.7276	25	0.760966
Pancreatic cancer	DHA/FA	Inverse variance weighted	20.0223	26	0.790498
Pancreatic cancer	FA	MR Egger	44.061	55	0.854683
Pancreatic cancer	FA	Inverse variance weighted	45.9689	56	0.828226
Pancreatic cancer	LA	MR Egger	54.82	46	0.174865
Pancreatic cancer	LA	Inverse variance weighted	56.1214	47	0.170091
Pancreatic cancer	LA/FA	MR Egger	46.7422	36	0.108386
Pancreatic cancer	LA/FA	Inverse variance weighted	46.7889	37	0.129931
Pancreatic cancer	MUFA	MR Egger	52.0344	56	0.625711
Pancreatic cancer	MUFA	Inverse variance weighted	53.1335	57	0.620887
Pancreatic cancer	MUFA/FA	MR Egger	49.6193	60	0.828111
Pancreatic cancer	MUFA/FA	Inverse variance weighted	50.3829	61	0.832004
Pancreatic cancer	OMEGA3	MR Egger	51.4687	48	0.339605
Pancreatic cancer	OMEGA3	Inverse variance weighted	51.63	49	0.371392
Pancreatic cancer	OMEGA6/FA	MR Egger	31.3841	32	0.497566
Pancreatic cancer	OMEGA6/FA	Inverse variance weighted	35.572	33	0.348125
Pancreatic cancer	OMEGA6	MR Egger	67.9802	57	0.151399
Pancreatic cancer	OMEGA6	Inverse variance weighted	69.3606	58	0.145971
Pancreatic cancer	OMEGA6/FA	MR Egger	40.0297	50	0.842398
Pancreatic cancer	OMEGA6/FA	Inverse variance weighted	40.0825	51	0.864801
Pancreatic cancer	OMEGA6/OMEGA3	MR Egger	21.2411	25	0.67909
Pancreatic cancer	OMEGA6/OMEGA3	Inverse variance weighted	32.7543	26	0.169346
Pancreatic cancer	PUFA	MR Egger	51.5304	41	0.125431
Pancreatic cancer	PUFA	Inverse variance weighted	56.0745	42	0.0718175
Pancreatic cancer	PUFA/FA	MR Egger	35.2299	42	0.760755
Pancreatic cancer	PUFA/FA	Inverse variance weighted	36.7492	43	0.73791
Pancreatic cancer	PUFA/MUFA	MR Egger	41.7623	51	0.818447
Pancreatic cancer	PUFA/MUFA	Inverse variance weighted	43.146	52	0.804178
Pancreatic cancer	SFA	MR Egger	40.8936	46	0.68553
Pancreatic cancer	SFA	Inverse variance weighted	44.8471	47	0.562158
Pancreatic cancer	SFA/FA	MR Egger	29.545	26	0.286887
Pancreatic cancer	SFA/FA	Inverse variance weighted	30.2057	27	0.30499

## Sheet: Table 5
Table 5: MR-Egger Regression Intercept Analysis Results of lipoprotein subclasses on gastrointestinal cancers
Outcome	Exposure	Egger_intercept	SE	P-val
Liver cancer	DHA	-5.3661e-05	4.69578e-05	0.26249
Liver cancer	DHA/FA	2.41888e-06	4.26033e-05	0.955316
Liver cancer	FA	3.07993e-06	2.25358e-05	0.891865
Liver cancer	LA	1.39512e-05	2.77779e-05	0.618643
Liver cancer	LA/FA	2.70115e-06	2.32427e-05	0.908375
Liver cancer	MUFA	-1.11098e-05	1.9912e-05	0.579473
Liver cancer	MUFA/FA	9.90766e-06	2.1864e-05	0.65229
Liver cancer	OMEGA3	-1.93276e-05	2.94945e-05	0.516332
Liver cancer	OMEGA3/FA	-3.23136e-06	3.97791e-05	0.935815
Liver cancer	OMEGA6	1.51287e-05	2.3383e-05	0.520853
Liver cancer	OMEGA6/FA	-5.9053e-06	2.36253e-05	0.803933
Liver cancer	OMEGA6/OMEGA3	-1.28246e-05	5.12588e-05	0.804659
Liver cancer	PUFA	2.13407e-06	2.32631e-05	0.927282
Liver cancer	PUFA/FA	-1.75591e-05	2.62731e-05	0.508186
Liver cancer	PUFA/MUFA	-2.81973e-05	2.3744e-05	0.241527
Liver cancer	SFA	-1.54122e-05	2.4934e-05	0.539834
Liver cancer	SFA/FA	-5.47437e-05	6.75742e-05	0.427897
Esophageal cancer	DHA	0.00848293	0.0139824	0.547403
Esophageal cancer	DHA/FA	5.74719e-05	6.40618e-05	0.379362
Esophageal cancer	FA	-1.76402e-05	3.06595e-05	0.567579
Esophageal cancer	LA	-6.5e-05	4.3e-05	0.138125
Esophageal cancer	LA/FA	1.7e-05	3.61e-05	0.641528
Esophageal cancer	MUFA	-2.85336e-05	2.75275e-05	0.304835
Esophageal cancer	MUFA/FA	-3.29007e-05	3.14717e-05	0.300172
Esophageal cancer	Omega-3	3.97961e-05	2.82009e-05	0.16539
Esophageal cancer	Omega-3/FA	8.35e-05	4.72e-05	0.0867062
Esophageal cancer	Omega-6	-6.23856e-05	3.28862e-05	0.0631793
Esophageal cancer	Omega-6/FA	-9.17e-06	3.52e-05	0.795929
Esophageal cancer	OMEGA6/OMEGA3	-7.27258e-05	5.82583e-05	0.223033
Esophageal cancer	PUFA	-7.543e-05	3.99122e-05	0.0645756
Esophageal cancer	PUFA/FA	-6.56922e-06	4.23601e-05	0.877519
Esophageal cancer	PUFA/FA	-4.0162e-06	3.49512e-05	0.908978
Esophageal cancer	SFA	-3.92936e-05	3.35969e-05	0.248204
Esophageal cancer	SFA/FA	-9e-05	7.43e-05	0.236873
Gastric cancer	DHA	-0.000236445	0.0054974	0.965902
Gastric cancer	DHA/FA	-0.00216277	0.00635279	0.736257
Gastric cancer	FA	-0.000685706	0.00519105	0.89543
Gastric cancer	LA	0.00161513	0.00903246	0.858853
Gastric cancer	LA/FA	0.00963168	0.00881949	0.281853
Gastric cancer	MUFA	-0.0021696	0.0047966	0.652884
Gastric cancer	MUFA/FA	-0.000348165	0.00478931	0.942278
Gastric cancer	Omega-3	-0.00539125	0.00605086	0.37729
Gastric cancer	Omega-3/FA	0.00112237	0.00889185	0.900344
Gastric cancer	Omega-6	0.000354727	0.0074764	0.962323
Gastric cancer	Omega-6/FA	0.00414394	0.00511502	0.421545
Gastric cancer	OMEGA6/OMEGA3	0.00723641	0.0107133	0.504926
Gastric cancer	PUFA	0.0018173	0.00662882	0.785076
Gastric cancer	PUFA/FA	-0.00377941	0.00601515	0.532974
Gastric cancer	PUFA/MUFA	0.00144858	0.00498855	0.772637
Gastric cancer	SFA	0.00518218	0.00605455	0.396789
Gastric cancer	SFA/FA	-0.00112827	0.00906078	0.901825
colorectal cancer	DHA	-0.00838869	0.00639622	0.197767
colorectal cancer	MUFA/FA	0.0067159	0.00833913	0.428526
Colorectal cancer	FA	0.00151964	0.0042063	0.719477
colorectal cancer	LA	-0.00819478	0.0053387	0.132472
colorectal cancer	LA/FA	-0.00685612	0.00590675	0.253393
Colorectal cancer	MUFA	0.00261157	0.00376066	0.490555
colorectal cancer	MUFA/FA	0.00436598	0.00387619	0.264653
colorectal cancer	OMEGA3	0.00510515	0.00582605	0.385344
colorectal cancer	OMEGA3/FA	-0.00775166	0.00717112	0.288054
colorectal cancer	OMEGA6/FA	-0.0083616	0.00482181	0.0890593
colorectal cancer	OMEGA6/FA	-0.00430096	0.00438172	0.331447
colorectal cancer	OMEGA6/OMEGA3	0.0114293	0.00902695	0.216284
Colorectal cancer	PUFA	0.00196003	0.00495721	0.694204
colorectal cancer	PUFA/FA	-0.00421413	0.00493642	0.398124
colorectal cancer	PUFA/MUFA	-0.00059525	0.00450174	0.895347
Colorectal cancer	SFA	0.00497375	0.0041875	0.241763
colorectal cancer	SFA/FA	-0.00335449	0.00846032	0.695394
Pancreatic cancer	DHA	-0.0130825	0.0170733	0.447914
Pancreatic cancer	DHA/FA	-0.0108532	0.0199916	0.592015
Pancreatic cancer	FA	0.0137406	0.00994797	0.172788
Pancreatic cancer	LA	0.0155178	0.0148494	0.301479
Pancreatic cancer	LA/FA	0.00332095	0.0175207	0.850731
Pancreatic cancer	MUFA	0.00963628	0.00919183	0.29898
Pancreatic cancer	MUFA/FA	0.0084942	0.00972011	0.385669
Pancreatic cancer	OMEGA3	-0.00526731	0.0135807	0.69984
Pancreatic cancer	OMEGA6/FA	-0.0330768	0.016163	0.0490013
Pancreatic cancer	OMEGA6	0.0139556	0.0129714	0.286519
Pancreatic cancer	OMEGA6/FA	-0.00249079	0.0108386	0.819179
Pancreatic cancer	OMEGA6/OMEGA3	0.066078	0.0194742	0.00230606
Pancreatic cancer	PUFA	0.0312844	0.0164529	0.0642864
Pancreatic cancer	PUFA/FA	-0.0153573	0.0124594	0.224585
Pancreatic cancer	PUFA/MUFA	-0.0127505	0.0108394	0.244932
Pancreatic cancer	SFA	0.0226225	0.0113776	0.0527439
Pancreatic cancer	SFA/FA	-0.023672	0.0310451	0.452621
